# Supplementary material for: Variation in aorta attenuation in contrast-enhanced CT and its implications for calcification thresholds
Source: PLoS One. 2022 Nov 10;17(11):e0277111. doi: 10.1371/journal.pone.0277111 (PMC9648778; doi:10.1371/journal.pone.0277111)
Supplement: S1 Table — Includes MAG scan identification number, vertebra index identifier, patient identification number, dataset tag, participant age, participant sex, participant weight (in kg), aortic attenuation mean, aortic attenuation standard deviation. (CSV) [file pone.0277111.s001.csv]

scanno	vertebranumber	patno	chtag	age	sex	weight	vessmeanhu	vessstdhu
0	L3	00039	TR-1	47	M	97	200.2765	8.221249
0	L2	00039	TR-1	47	M	97	203.1208	9.291264
0	L1	00039	TR-1	47	M	97	205.1795	8.709414
0	T12	00039	TR-1	47	M	97	203.9514	8.040143
0	T11	00039	TR-1	47	M	97	199.581	9.96912
0	T10	00039	TR-1	47	M	97	195.4401	13.53409
0	T9	00039	TR-1	47	M	97	215.8445	11.60863
0	T8	00039	TR-1	47	M	97	209.2491	16.56468
4	L4	00049	TR-1	76	M	78	188.8197	7.006735
4	L3	00049	TR-1	76	M	78	192.926	6.233169
4	L2	00049	TR-1	76	M	78	198.3087	5.717148
4	L1	00049	TR-1	76	M	78	204.1576	6.682547
4	T12	00049	TR-1	76	M	78	210.1177	7.9722
4	T11	00049	TR-1	76	M	78	216.9395	8.606224
4	T10	00049	TR-1	76	M	78	231.6259	7.375222
4	T9	00049	TR-1	76	M	78	239.0145	6.367193
4	T8	00049	TR-1	76	M	78	238.2141	6.170419
5	L4	00050	TR-1	29	M	90	172.3788	9.085847
5	L3	00050	TR-1	29	M	90	172.5327	7.637799
5	L2	00050	TR-1	29	M	90	170.7357	8.560236
5	L1	00050	TR-1	29	M	90	167.0257	10.39444
5	T12	00050	TR-1	29	M	90	162.207	11.97171
5	T11	00050	TR-1	29	M	90	157.665	11.44173
5	T10	00050	TR-1	29	M	90	149.7718	8.849038
5	T9	00050	TR-1	29	M	90	141.7992	10.15004
5	T8	00050	TR-1	29	M	90	169.2621	6.865049
14	L5	00088	TR-1	63	M	94	199.7737	26.46881
14	L4	00088	TR-1	63	M	94	192.738	7.413528
14	L3	00088	TR-1	63	M	94	192.6083	4.865913
14	L2	00088	TR-1	63	M	94	191.2153	6.065169
14	L1	00088	TR-1	63	M	94	204.5405	7.087463
14	T12	00088	TR-1	63	M	94	213.9351	8.787983
14	T11	00088	TR-1	63	M	94	221.6634	9.271999
14	T10	00088	TR-1	63	M	94	231.9073	10.59902
14	T9	00088	TR-1	63	M	94	204.0933	15.76631
14	T8	00088	TR-1	63	M	94	183.0145	13.00406
23	L4	00095	TR-1	54	M	70	169.3726	5.630878
23	L3	00095	TR-1	54	M	70	165.5805	6.897646
23	L2	00095	TR-1	54	M	70	208.4046	13.21244
23	L1	00095	TR-1	54	M	70	319.0002	15.60869
23	T12	00095	TR-1	54	M	70	321.1792	17.0876
23	T11	00095	TR-1	54	M	70	314.5565	19.04029
23	T10	00095	TR-1	54	M	70	339.972	20.90152
23	T9	00095	TR-1	54	M	70	301.0586	17.79879
23	T8	00095	TR-1	54	M	70	317.4499	13.89078
25	L4	00075	TR-1	82	M	80	188.4525	5.053804
25	L3	00075	TR-1	82	M	80	188.0785	6.095529
25	L2	00075	TR-1	82	M	80	189.2282	6.875649
25	L1	00075	TR-1	82	M	80	192.1414	6.864541
25	T12	00075	TR-1	82	M	80	192.9406	8.633717
25	T11	00075	TR-1	82	M	80	198.2626	6.754121
25	T10	00075	TR-1	82	M	80	167.8683	9.954552
25	T9	00075	TR-1	82	M	80	143.2874	8.245415
25	T8	00075	TR-1	82	M	80	140.5642	7.411565
26	L4	00080	TR-1	59	M	97	133.9209	8.209322
26	L3	00080	TR-1	59	M	97	136.5903	8.551726
26	L2	00080	TR-1	59	M	97	135.482	8.415712
26	L1	00080	TR-1	59	M	97	134.2352	9.392479
26	T12	00080	TR-1	59	M	97	133.322	9.976923
26	T11	00080	TR-1	59	M	97	136.8809	9.453828
26	T10	00080	TR-1	59	M	97	137.9651	9.441159
26	T9	00080	TR-1	59	M	97	141.6935	7.770379
26	T8	00080	TR-1	59	M	97	160.6982	10.62637
28	L4	00092	TR-1	81	M	120	211.3592	27.15639
28	L3	00092	TR-1	81	M	120	203.8862	20.24304
28	L2	00092	TR-1	81	M	120	213.2112	15.85065
28	L1	00092	TR-1	81	M	120	216.742	14.62467
28	T12	00092	TR-1	81	M	120	226.4843	15.74356
28	T11	00092	TR-1	81	M	120	233.371	14.73597
28	T10	00092	TR-1	81	M	120	221.0279	16.91741
28	T9	00092	TR-1	81	M	120	233.3062	18.11174
28	T8	00092	TR-1	81	M	120	283.2191	15.19711
31	L3	00129	TR-1	24	M	108.8	49.72141	9.892949
31	L2	00129	TR-1	24	M	108.8	49.21501	11.24529
31	L1	00129	TR-1	24	M	108.8	50.1516	11.12955
31	T12	00129	TR-1	24	M	108.8	53.15117	12.34358
31	T11	00129	TR-1	24	M	108.8	43.95913	17.02648
31	T10	00129	TR-1	24	M	108.8	36.17752	18.35515
31	T9	00129	TR-1	24	M	108.8	45.86123	13.04525
31	T8	00129	TR-1	24	M	108.8	41.00581	11.16245
34	L4	00136	TR-1	46	M	86	167.7476	7.167581
34	L3	00136	TR-1	46	M	86	168.6486	7.065779
34	L2	00136	TR-1	46	M	86	165.4964	7.076478
34	L1	00136	TR-1	46	M	86	162.9048	9.345677
34	T12	00136	TR-1	46	M	86	163.2382	11.66712
34	T11	00136	TR-1	46	M	86	159.9963	13.04248
34	T10	00136	TR-1	46	M	86	155.6542	13.53048
34	T9	00136	TR-1	46	M	86	193.5865	13.74679
34	T8	00136	TR-1	46	M	86	242.6449	13.40865
39	L5	00087	TR-1	76	M	81	185.0986	7.322823
39	L4	00087	TR-1	76	M	81	181.7456	8.673955
39	L3	00087	TR-1	76	M	81	186.6655	7.811426
39	L2	00087	TR-1	76	M	81	187.8193	8.263745
39	L1	00087	TR-1	76	M	81	189.9785	8.577958
39	T12	00087	TR-1	76	M	81	191.428	10.07829
39	T11	00087	TR-1	76	M	81	192.4557	11.2506
39	T10	00087	TR-1	76	M	81	192.033	13.5365
39	T9	00087	TR-1	76	M	81	205.8875	9.388052
39	T8	00087	TR-1	76	M	81	230.506	15.17958
45	L4	00163	TR-1	56	M	95	180.3745	4.398094
45	L3	00163	TR-1	56	M	95	180.6376	4.941614
45	L2	00163	TR-1	56	M	95	171.203	4.952219
45	L1	00163	TR-1	56	M	95	165.5226	6.032652
45	T12	00163	TR-1	56	M	95	169.846	6.982944
45	T11	00163	TR-1	56	M	95	172.7449	8.25949
45	T10	00163	TR-1	56	M	95	206.685	12.17428
45	T9	00163	TR-1	56	M	95	218.0155	14.83166
45	T8	00163	TR-1	56	M	95	209.4001	12.63766
53	L4	00101	TR-1	21	M	68	169.7579	4.888226
53	L3	00101	TR-1	21	M	68	167.1656	5.289621
53	L2	00101	TR-1	21	M	68	159.6713	5.561564
53	L1	00101	TR-1	21	M	68	156.4045	6.663008
53	T12	00101	TR-1	21	M	68	211.7716	11.34181
53	T11	00101	TR-1	21	M	68	279.6207	12.43981
53	T10	00101	TR-1	21	M	68	277.5437	12.37985
53	T9	00101	TR-1	21	M	68	270.3976	11.85484
53	T8	00101	TR-1	21	M	68	267.8989	12.0749
62	L2	00308	TR-1	29	M	95	208.6438	14.2532
62	L1	00308	TR-1	29	M	95	205.4865	10.70277
62	T12	00308	TR-1	29	M	95	203.6259	12.87093
62	T11	00308	TR-1	29	M	95	199.8019	13.97902
62	T10	00308	TR-1	29	M	95	195.3436	11.57254
62	T9	00308	TR-1	29	M	95	185.1355	9.375113
62	T8	00308	TR-1	29	M	95	205.0809	9.794041
64	L3	00430	TR-1	39	M	92.5	256.1343	7.769693
64	L2	00430	TR-1	39	M	92.5	260.6206	7.881294
64	L1	00430	TR-1	39	M	92.5	251.9869	8.666377
64	T12	00430	TR-1	39	M	92.5	233.4163	8.96816
64	T11	00430	TR-1	39	M	92.5	227.4742	9.018749
64	T10	00430	TR-1	39	M	92.5	222.7262	11.40765
64	T9	00430	TR-1	39	M	92.5	240.6414	10.36455
64	T8	00430	TR-1	39	M	92.5	258.0321	9.286319
67	L4	00309	TR-1	30	M	85	158.7673	12.46145
67	L3	00309	TR-1	30	M	85	152.9224	11.22084
67	L2	00309	TR-1	30	M	85	240.72	20.17302
67	L1	00309	TR-1	30	M	85	272.2188	25.87217
67	T12	00309	TR-1	30	M	85	274.7909	24.11061
67	T11	00309	TR-1	30	M	85	308.6606	24.30688
67	T10	00309	TR-1	30	M	85	272.4289	23.37702
67	T9	00309	TR-1	30	M	85	259.4328	23.95464
67	T8	00309	TR-1	30	M	85	237.1395	20.99236
69	L4	00435	TR-1	70	F	73	177.9323	8.664037
69	L3	00435	TR-1	70	F	73	183.21	7.349136
69	L2	00435	TR-1	70	F	73	183.6228	7.945674
69	L1	00435	TR-1	70	F	73	182.7024	9.561863
69	T12	00435	TR-1	70	F	73	252.4356	14.84304
69	T11	00435	TR-1	70	F	73	276.4927	14.56099
69	T10	00435	TR-1	70	F	73	285.3955	13.09343
69	T9	00435	TR-1	70	F	73	282.5768	12.2906
69	T8	00435	TR-1	70	F	73	270.6236	14.79654
70	L4	00105	TR-1	34	M	81	45.56125	8.098569
70	L3	00105	TR-1	34	M	81	39.26697	9.128805
70	L2	00105	TR-1	34	M	81	38.71646	8.762492
70	L1	00105	TR-1	34	M	81	35.24802	8.92165
70	T12	00105	TR-1	34	M	81	42.58043	9.679159
70	T11	00105	TR-1	34	M	81	33.57931	18.67756
70	T10	00105	TR-1	34	M	81	27.11068	25.73197
70	T9	00105	TR-1	34	M	81	27.25082	24.65385
70	T8	00105	TR-1	34	M	81	33.60318	21.67289
82	L4	00104	TR-1	56	M	110	180.1767	10.08371
82	L3	00104	TR-1	56	M	110	178.0196	10.19367
82	L2	00104	TR-1	56	M	110	178.5247	10.37312
82	L1	00104	TR-1	56	M	110	175.1538	11.69005
82	T12	00104	TR-1	56	M	110	188.4345	14.05602
82	T11	00104	TR-1	56	M	110	221.2907	18.82364
82	T10	00104	TR-1	56	M	110	211.4009	17.54582
82	T9	00104	TR-1	56	M	110	203.9133	17.77843
82	T8	00104	TR-1	56	M	110	207.6683	13.79936
84	L4	00305	TR-1	81	F	57	244.2147	30.34932
84	L3	00305	TR-1	81	F	57	225.8039	18.24429
84	L2	00305	TR-1	81	F	57	222.0453	8.514721
84	L1	00305	TR-1	81	F	57	215.3958	18.60888
84	T12	00305	TR-1	81	F	57	224.6362	19.28624
84	T11	00305	TR-1	81	F	57	229.9693	16.38063
84	T10	00305	TR-1	81	F	57	226.7959	14.69114
84	T9	00305	TR-1	81	F	57	226.1364	15.56829
84	T8	00305	TR-1	81	F	57	231.1562	14.82327
86	L1	00269	TR-1	45	F	61	382.8094	13.90784
86	T12	00269	TR-1	45	F	61	377.0715	14.68639
86	T11	00269	TR-1	45	F	61	368.8033	14.06264
86	T10	00269	TR-1	45	F	61	367.2447	13.97797
86	T9	00269	TR-1	45	F	61	336.0131	14.7532
86	T8	00269	TR-1	45	F	61	349.1989	14.93943
87	L4	00418	TR-1	82	F	75	521.392	11.41651
87	L3	00418	TR-1	82	F	75	551.1835	6.659039
87	L2	00418	TR-1	82	F	75	544.5771	11.98965
87	L1	00418	TR-1	82	F	75	586.5005	15.64576
87	T12	00418	TR-1	82	F	75	608.4282	22.53443
87	T11	00418	TR-1	82	F	75	608.6702	20.73791
87	T10	00418	TR-1	82	F	75	638.6631	11.82341
87	T9	00418	TR-1	82	F	75	574.0876	33.0744
87	T8	00418	TR-1	82	F	75	444.03	39.50191
90	L1	00096	TR-1	62	M	69	150.4953	22.56539
90	T12	00096	TR-1	62	M	69	149.7773	42.71077
90	T11	00096	TR-1	62	M	69	145.8773	22.27733
90	T10	00096	TR-1	62	M	69	140.2147	20.03051
90	T9	00096	TR-1	62	M	69	146.5124	14.73094
90	T8	00096	TR-1	62	M	69	143.4727	15.88973
92	L4	00053	TR-1	32	M	100	193.4438	7.071962
92	L3	00053	TR-1	32	M	100	187.539	6.043402
92	L2	00053	TR-1	32	M	100	193.6629	7.074123
92	L1	00053	TR-1	32	M	100	192.9206	8.439562
92	T12	00053	TR-1	32	M	100	196.664	8.516308
92	T11	00053	TR-1	32	M	100	194.9447	9.872581
92	T10	00053	TR-1	32	M	100	195.0092	9.491407
92	T9	00053	TR-1	32	M	100	190.1443	8.697767
92	T8	00053	TR-1	32	M	100	183.9413	8.013126
95	L5	00306	TR-1	55	M	87	174.7454	10.87641
95	L4	00306	TR-1	55	M	87	169.5134	10.25376
95	L3	00306	TR-1	55	M	87	171.6968	11.68051
95	L2	00306	TR-1	55	M	87	167.7579	11.20322
95	L1	00306	TR-1	55	M	87	167.63	12.27569
95	T12	00306	TR-1	55	M	87	209.6621	19.09432
95	T11	00306	TR-1	55	M	87	235.8805	22.72888
95	T10	00306	TR-1	55	M	87	198.8891	19.52085
95	T9	00306	TR-1	55	M	87	180.0436	16.98837
95	T8	00306	TR-1	55	M	87	203.0578	17.4582
96	L5	00446	TR-1	62	M	95	136.2218	19.93865
96	L4	00446	TR-1	62	M	95	135.8048	12.04312
96	L3	00446	TR-1	62	M	95	127.2739	10.45705
96	L2	00446	TR-1	62	M	95	132.1601	7.672178
96	L1	00446	TR-1	62	M	95	176.3247	14.62774
96	T12	00446	TR-1	62	M	95	248.78	18.33674
96	T11	00446	TR-1	62	M	95	252.7519	17.72847
96	T10	00446	TR-1	62	M	95	234.1474	18.29176
96	T9	00446	TR-1	62	M	95	238.4598	17.10563
96	T8	00446	TR-1	62	M	95	232.1505	17.45797
97	L4	00437	TR-1	67	F	59	205.7989	18.30672
97	L3	00437	TR-1	67	F	59	218.4335	9.878446
97	L2	00437	TR-1	67	F	59	219.2295	7.413536
97	L1	00437	TR-1	67	F	59	321.1958	20.03924
97	T12	00437	TR-1	67	F	59	391.9756	12.54583
97	T11	00437	TR-1	67	F	59	389.6748	11.93718
97	T10	00437	TR-1	67	F	59	367.0078	13.42285
97	T9	00437	TR-1	67	F	59	363.6859	13.23837
97	T8	00437	TR-1	67	F	59	380.8604	12.21243
98	L4	00268	TR-1	76	F	70	329.4359	25.76854
98	L3	00268	TR-1	76	F	70	310.0252	10.65021
98	L2	00268	TR-1	76	F	70	304.9713	16.78267
98	L1	00268	TR-1	76	F	70	277.9518	7.664779
98	T12	00268	TR-1	76	F	70	283.8399	13.71168
98	T11	00268	TR-1	76	F	70	272.1599	13.01943
98	T10	00268	TR-1	76	F	70	266.6708	14.30747
98	T9	00268	TR-1	76	F	70	264.6026	11.77253
98	T8	00268	TR-1	76	F	70	258.2375	13.23963
114	L4	00773	TR-1	37	M	81	158.3765	7.385612
114	L3	00773	TR-1	37	M	81	160.5726	7.371152
114	L2	00773	TR-1	37	M	81	157.8077	7.667368
114	L1	00773	TR-1	37	M	81	155.2788	9.09161
114	T12	00773	TR-1	37	M	81	210.3264	14.20462
114	T11	00773	TR-1	37	M	81	228.2201	15.84402
114	T10	00773	TR-1	37	M	81	231.5082	13.62661
114	T9	00773	TR-1	37	M	81	232.1331	12.08605
114	T8	00773	TR-1	37	M	81	191.5243	13.76119
115	L4	00774	TR-1	60	F	77	212.6254	17.44333
115	L3	00774	TR-1	60	F	77	199.8391	11.85231
115	L2	00774	TR-1	60	F	77	195.1646	8.631617
115	L1	00774	TR-1	60	F	77	190.8644	8.958403
115	T12	00774	TR-1	60	F	77	192.6291	10.22924
115	T11	00774	TR-1	60	F	77	330.3443	15.24719
115	T10	00774	TR-1	60	F	77	325.709	17.29012
115	T9	00774	TR-1	60	F	77	310.2158	19.88274
115	T8	00774	TR-1	60	F	77	318.0521	17.23388
116	L5	00775	TR-1	65	M	82	126.7977	12.18622
116	L4	00775	TR-1	65	M	82	128.9107	9.196189
116	L3	00775	TR-1	65	M	82	127.7583	8.661526
116	L2	00775	TR-1	65	M	82	126.6649	11.04993
116	L1	00775	TR-1	65	M	82	121.8776	10.31513
116	T12	00775	TR-1	65	M	82	190.7654	17.62551
116	T11	00775	TR-1	65	M	82	240.83	18.83616
116	T10	00775	TR-1	65	M	82	240.1472	18.62431
116	T9	00775	TR-1	65	M	82	244.9534	13.84089
116	T8	00775	TR-1	65	M	82	242.2512	12.47536
117	L4	00003	TR-1	32	M	74	240.3508	13.48607
117	L3	00003	TR-1	32	M	74	243.0566	10.58446
117	L2	00003	TR-1	32	M	74	239.9615	10.53377
117	L1	00003	TR-1	32	M	74	236.9411	11.24352
117	T12	00003	TR-1	32	M	74	233.9472	11.12037
117	T11	00003	TR-1	32	M	74	232.8938	11.56266
117	T10	00003	TR-1	32	M	74	239.2495	14.61918
117	T9	00003	TR-1	32	M	74	242.4648	13.64094
117	T8	00003	TR-1	32	M	74	247.5932	12.30903
124	L4	00429	TR-1	24	M	82	162.8245	9.664726
124	L3	00429	TR-1	24	M	82	161.6773	9.228356
124	L2	00429	TR-1	24	M	82	158.7555	10.0125
124	L1	00429	TR-1	24	M	82	157.2201	10.44183
124	T12	00429	TR-1	24	M	82	155.8657	12.8587
124	T11	00429	TR-1	24	M	82	157.0498	13.41426
124	T10	00429	TR-1	24	M	82	137.8501	21.40127
124	T9	00429	TR-1	24	M	82	150.82	19.81873
124	T8	00429	TR-1	24	M	82	161.6974	20.93773
125	L3	00455	TR-1	30	F	58	193.8128	13.20395
125	L2	00455	TR-1	30	F	58	200.8045	9.655023
125	L1	00455	TR-1	30	F	58	197.1099	10.19089
125	T12	00455	TR-1	30	F	58	190.3848	11.96626
125	T11	00455	TR-1	30	F	58	193.0616	11.09227
125	T10	00455	TR-1	30	F	58	199.9151	10.40792
132	L4	00081	TR-1	23	M	99	169.6467	11.91017
132	L3	00081	TR-1	23	M	99	177.0011	6.061642
132	L2	00081	TR-1	23	M	99	178.4827	6.37098
132	L1	00081	TR-1	23	M	99	173.8776	7.554248
132	T12	00081	TR-1	23	M	99	175.0076	8.096447
132	T11	00081	TR-1	23	M	99	174.8796	8.413803
132	T10	00081	TR-1	23	M	99	178.0402	9.312868
132	T9	00081	TR-1	23	M	99	179.8801	10.79066
132	T8	00081	TR-1	23	M	99	190.2383	11.3389
139	L4	00304	TR-1	73	F	75	188.542	11.94197
139	L3	00304	TR-1	73	F	75	185.4182	14.04497
139	L2	00304	TR-1	73	F	75	187.3775	9.279668
139	L1	00304	TR-1	73	F	75	242.3093	11.72594
139	T12	00304	TR-1	73	F	75	302.7258	13.35443
139	T11	00304	TR-1	73	F	75	294.8481	12.7383
139	T10	00304	TR-1	73	F	75	286.0252	13.27464
139	T9	00304	TR-1	73	F	75	282.1976	14.32943
139	T8	00304	TR-1	73	F	75	272.1501	14.31042
140	L4	00356	TR-1	17	F	68	192.1168	9.769248
140	L3	00356	TR-1	17	F	68	205.0841	9.072709
140	L2	00356	TR-1	17	F	68	208.0095	6.56675
140	L1	00356	TR-1	17	F	68	198.2975	7.018917
140	T12	00356	TR-1	17	F	68	199.6979	8.06968
140	T11	00356	TR-1	17	F	68	235.9503	11.1618
140	T10	00356	TR-1	17	F	68	230.6999	14.48307
140	T9	00356	TR-1	17	F	68	198.7406	15.07911
140	T8	00356	TR-1	17	F	68	205.1725	19.73981
141	L3	00358	TR-1	63	M	65	189.2813	16.1247
141	L2	00358	TR-1	63	M	65	195.467	15.58522
141	L1	00358	TR-1	63	M	65	198.242	16.36137
141	T12	00358	TR-1	63	M	65	202.4149	15.97167
141	T11	00358	TR-1	63	M	65	200.0429	16.59668
141	T10	00358	TR-1	63	M	65	198.4186	14.11627
141	T9	00358	TR-1	63	M	65	196.3746	13.57379
141	T8	00358	TR-1	63	M	65	195.3769	8.236732
142	L4	00359	TR-1	19	F	61	193.3991	7.486231
142	L3	00359	TR-1	19	F	61	190.715	5.612896
142	L2	00359	TR-1	19	F	61	190.6993	5.74244
142	L1	00359	TR-1	19	F	61	187.8158	5.895485
142	T12	00359	TR-1	19	F	61	181.5366	6.924537
142	T11	00359	TR-1	19	F	61	173.45	8.655736
142	T10	00359	TR-1	19	F	61	161.6427	6.102674
142	T9	00359	TR-1	19	F	61	175.2769	5.294413
144	L4	00433	TR-1	49	F	61	305.3018	6.663504
144	L3	00433	TR-1	49	F	61	305.1015	4.869369
144	L2	00433	TR-1	49	F	61	294.2411	5.144999
144	L1	00433	TR-1	49	F	61	282.9622	6.32428
144	T12	00433	TR-1	49	F	61	266.4469	6.082808
144	T11	00433	TR-1	49	F	61	251.8521	7.015038
144	T10	00433	TR-1	49	F	61	215.9722	8.245272
144	T9	00433	TR-1	49	F	61	221.0031	6.539389
145	L5	00448	TR-1	80	M	80	219.8696	12.74156
145	L4	00448	TR-1	80	M	80	221.823	12.18046
145	L3	00448	TR-1	80	M	80	216.0416	12.84429
145	L2	00448	TR-1	80	M	80	222.3744	14.47221
145	L1	00448	TR-1	80	M	80	222.3925	13.55521
145	T12	00448	TR-1	80	M	80	232.5639	13.67835
145	T11	00448	TR-1	80	M	80	234.3515	13.97826
145	T10	00448	TR-1	80	M	80	248.4163	12.58142
149	L4	00674	TR-1	20	M	74	150.9493	10.2569
149	L3	00674	TR-1	20	M	74	159.6973	8.352645
149	L2	00674	TR-1	20	M	74	155.8212	8.312424
149	L1	00674	TR-1	20	M	74	172.0237	12.7874
149	T12	00674	TR-1	20	M	74	189.7576	17.77871
149	T11	00674	TR-1	20	M	74	180.3979	17.4175
149	T10	00674	TR-1	20	M	74	180.6633	16.74769
149	T9	00674	TR-1	20	M	74	165.7103	16.58125
149	T8	00674	TR-1	20	M	74	168.0504	15.31014
151	L4	00055	TR-1	47	M	90	172.3976	18.05392
151	L3	00055	TR-1	47	M	90	202.4864	5.225132
151	L2	00055	TR-1	47	M	90	204.3012	5.797143
151	L1	00055	TR-1	47	M	90	203.6548	6.786297
151	T12	00055	TR-1	47	M	90	203.2693	8.242459
151	T11	00055	TR-1	47	M	90	202.719	9.571367
151	T10	00055	TR-1	47	M	90	292.4225	19.79275
151	T9	00055	TR-1	47	M	90	314.2552	16.12393
151	T8	00055	TR-1	47	M	90	295.2993	12.04879
152	L4	00089	TR-1	65	M	152	130.6916	13.23235
152	L3	00089	TR-1	65	M	152	128.0826	12.03957
152	L2	00089	TR-1	65	M	152	126.8052	11.6696
152	L1	00089	TR-1	65	M	152	126.1577	9.772251
152	T12	00089	TR-1	65	M	152	125.5246	8.816325
152	T11	00089	TR-1	65	M	152	140.4551	11.81631
152	T10	00089	TR-1	65	M	152	240.0234	15.72044
152	T9	00089	TR-1	65	M	152	237.212	17.05116
152	T8	00089	TR-1	65	M	152	221.4156	15.43523
153	L4	00295	TR-1	66	F	110	32.19379	27.32294
156	L4	00300	TR-1	60	F	72	169.729	10.85047
156	L3	00300	TR-1	60	F	72	178.8776	4.865689
156	L2	00300	TR-1	60	F	72	180.3136	5.223616
156	L1	00300	TR-1	60	F	72	176.8886	5.344015
156	T12	00300	TR-1	60	F	72	174.4592	5.625517
156	T11	00300	TR-1	60	F	72	177.7785	4.631239
156	T10	00300	TR-1	60	F	72	288.3507	10.51946
156	T9	00300	TR-1	60	F	72	276.2607	10.75219
156	T8	00300	TR-1	60	F	72	293.2859	9.18225
157	L5	00363	TR-1	79	M	88	155.2676	15.40573
157	L4	00363	TR-1	79	M	88	173.5098	12.80991
157	L3	00363	TR-1	79	M	88	178.4112	11.71622
157	L2	00363	TR-1	79	M	88	185.611	13.51433
157	L1	00363	TR-1	79	M	88	192.2864	14.04766
157	T12	00363	TR-1	79	M	88	197.3018	16.31863
157	T11	00363	TR-1	79	M	88	195.8243	21.21381
157	T10	00363	TR-1	79	M	88	212.6703	16.02703
157	T9	00363	TR-1	79	M	88	206.9275	14.21189
157	T8	00363	TR-1	79	M	88	213.1565	12.8932
158	L5	00365	TR-1	28	F	72	169.7326	8.990187
158	L4	00365	TR-1	28	F	72	172.2748	5.305209
158	L3	00365	TR-1	28	F	72	179.4266	4.695497
158	L2	00365	TR-1	28	F	72	177.6787	5.650123
158	L1	00365	TR-1	28	F	72	183.0828	6.022221
158	T12	00365	TR-1	28	F	72	190.6716	6.351219
158	T11	00365	TR-1	28	F	72	200.1522	7.399611
158	T10	00365	TR-1	28	F	72	166.6759	10.97682
158	T9	00365	TR-1	28	F	72	163.5494	13.69581
158	T8	00365	TR-1	28	F	72	162.272	12.27658
159	L5	00367	TR-1	40	M	92	201.7147	11.75184
159	L4	00367	TR-1	40	M	92	209.7799	12.05529
159	L3	00367	TR-1	40	M	92	212.9332	12.68995
159	L2	00367	TR-1	40	M	92	220.0531	13.99601
159	L1	00367	TR-1	40	M	92	236.2277	14.11903
159	T12	00367	TR-1	40	M	92	239.0387	14.98826
159	T11	00367	TR-1	40	M	92	229.0783	13.16346
159	T10	00367	TR-1	40	M	92	234.9165	9.729552
159	T9	00367	TR-1	40	M	92	235.6666	11.44046
160	L4	00368	TR-1	21	M	77	223.372	7.381324
160	L3	00368	TR-1	21	M	77	224.2318	5.810711
160	L2	00368	TR-1	21	M	77	225.9871	7.061245
160	L1	00368	TR-1	21	M	77	223.5729	7.341273
160	T12	00368	TR-1	21	M	77	227.9922	6.432977
160	T11	00368	TR-1	21	M	77	232.4328	7.427405
160	T10	00368	TR-1	21	M	77	225.6305	12.12516
160	T9	00368	TR-1	21	M	77	290.3698	12.11015
160	T8	00368	TR-1	21	M	77	222.0552	26.99804
162	L4	00370	TR-1	16	F	64	187.0489	12.88777
162	L3	00370	TR-1	16	F	64	187.9593	11.75235
162	L2	00370	TR-1	16	F	64	189.1804	12.22134
162	L1	00370	TR-1	16	F	64	184.1987	15.013
162	T12	00370	TR-1	16	F	64	192.5367	14.30365
162	T11	00370	TR-1	16	F	64	206.9219	11.50852
162	T10	00370	TR-1	16	F	64	222.44	10.72065
162	T9	00370	TR-1	16	F	64	207.3753	22.98891
162	T8	00370	TR-1	16	F	64	177.2953	13.05861
164	L4	00421	TR-1	48	F	136.5	183.7536	14.04144
164	L3	00421	TR-1	48	F	136.5	188.1229	9.948777
164	L2	00421	TR-1	48	F	136.5	191.9007	10.02821
164	L1	00421	TR-1	48	F	136.5	200.2388	10.78236
164	T12	00421	TR-1	48	F	136.5	211.2155	10.15825
164	T11	00421	TR-1	48	F	136.5	223.8664	10.62103
164	T10	00421	TR-1	48	F	136.5	251.4211	9.970154
164	T9	00421	TR-1	48	F	136.5	273.5173	9.507607
164	T8	00421	TR-1	48	F	136.5	272.965	13.78201
166	L4	00473	TR-1	79	M	66	177.3385	58.92201
166	L3	00473	TR-1	79	M	66	167.0869	19.77111
166	L2	00473	TR-1	79	M	66	193.8291	10.57437
166	L1	00473	TR-1	79	M	66	197.6627	9.559587
166	T12	00473	TR-1	79	M	66	200.6379	11.35853
166	T11	00473	TR-1	79	M	66	212.8181	10.60274
166	T10	00473	TR-1	79	M	66	237.3956	8.712086
166	T9	00473	TR-1	79	M	66	246.4281	7.553076
167	L4	00474	TR-1	79	F	57	362.0824	63.1703
167	L3	00474	TR-1	79	F	57	334.1584	9.143887
167	L2	00474	TR-1	79	F	57	329.5712	13.02719
167	L1	00474	TR-1	79	F	57	337.0599	9.388276
167	T12	00474	TR-1	79	F	57	337.1003	11.14727
167	T11	00474	TR-1	79	F	57	337.0173	10.31168
167	T10	00474	TR-1	79	F	57	346.3361	10.40413
167	T9	00474	TR-1	79	F	57	358.5444	8.938959
167	T8	00474	TR-1	79	F	57	362.6612	9.388695
168	L3	00475	TR-1	21	F	76	237.7688	12.14071
168	L2	00475	TR-1	21	F	76	249.4187	8.973233
168	L1	00475	TR-1	21	F	76	244.8467	10.75271
168	T12	00475	TR-1	21	F	76	239.5143	11.05627
168	T11	00475	TR-1	21	F	76	247.2658	10.68797
168	T10	00475	TR-1	21	F	76	253.2993	9.499761
168	T9	00475	TR-1	21	F	76	279.9083	9.597567
168	T8	00475	TR-1	21	F	76	292.4015	17.76085
170	L5	00477	TR-1	39	F	47	179.8311	7.37709
170	L4	00477	TR-1	39	F	47	183.7497	5.484826
170	L3	00477	TR-1	39	F	47	183.075	6.892399
170	L2	00477	TR-1	39	F	47	185.5864	7.60129
170	L1	00477	TR-1	39	F	47	177.1597	8.142234
170	T12	00477	TR-1	39	F	47	169.9581	9.684653
170	T11	00477	TR-1	39	F	47	176.3481	7.173645
171	L4	00478	TR-1	27	F	88	236.5263	12.98001
171	L3	00478	TR-1	27	F	88	240.3964	11.88283
171	L2	00478	TR-1	27	F	88	231.8653	12.89554
171	L1	00478	TR-1	27	F	88	217.551	12.95893
171	T12	00478	TR-1	27	F	88	211.9019	12.56337
171	T11	00478	TR-1	27	F	88	196.4543	13.61871
171	T10	00478	TR-1	27	F	88	191.5384	15.9526
171	T9	00478	TR-1	27	F	88	192.2519	10.70256
171	T8	00478	TR-1	27	F	88	186.3108	8.806748
172	L4	00479	TR-1	48	F	79	186.4932	8.705486
172	L3	00479	TR-1	48	F	79	193.3894	7.534012
172	L2	00479	TR-1	48	F	79	191.2316	7.684205
172	L1	00479	TR-1	48	F	79	183.2438	8.824754
172	T12	00479	TR-1	48	F	79	178.0891	8.53158
172	T11	00479	TR-1	48	F	79	183.0745	9.493709
172	T10	00479	TR-1	48	F	79	189.1852	11.08781
172	T9	00479	TR-1	48	F	79	197.9038	12.85236
173	L4	00483	TR-1	38	F	54	195.6761	8.576684
173	L3	00483	TR-1	38	F	54	200.7501	7.687679
173	L2	00483	TR-1	38	F	54	196.9994	8.887503
173	L1	00483	TR-1	38	F	54	191.9993	9.610342
173	T12	00483	TR-1	38	F	54	185.5175	11.43173
173	T11	00483	TR-1	38	F	54	184.0308	10.8332
173	T10	00483	TR-1	38	F	54	182.0866	11.44103
173	T9	00483	TR-1	38	F	54	192.9722	10.53673
174	L5	00084	TR-1	63	M	66	216.605	23.87656
174	L4	00084	TR-1	63	M	66	228.6445	12.51772
174	L3	00084	TR-1	63	M	66	230.161	9.778258
174	L2	00084	TR-1	63	M	66	224.0848	5.410317
174	L1	00084	TR-1	63	M	66	222.1115	6.078136
174	T12	00084	TR-1	63	M	66	223.0522	6.895262
174	T11	00084	TR-1	63	M	66	230.9965	7.576475
174	T10	00084	TR-1	63	M	66	240.0102	6.255976
174	T9	00084	TR-1	63	M	66	351.2314	11.11505
174	T8	00084	TR-1	63	M	66	495.262	11.62177
176	L4	00021	TR-1	31	M	77	217.8715	7.845411
176	L3	00021	TR-1	31	M	77	214.0221	7.418869
176	L2	00021	TR-1	31	M	77	218.5382	8.74439
176	L1	00021	TR-1	31	M	77	226.9286	8.545013
176	T12	00021	TR-1	31	M	77	225.9467	9.128321
176	T11	00021	TR-1	31	M	77	218.1385	10.75925
176	T10	00021	TR-1	31	M	77	224.3152	10.01014
176	T9	00021	TR-1	31	M	77	221.6804	9.551225
176	T8	00021	TR-1	31	M	77	228.233	13.4584
177	L5	00288	TR-1	43	F	63	186.6478	7.70504
177	L4	00288	TR-1	43	F	63	185.7808	7.473265
177	L3	00288	TR-1	43	F	63	186.7867	6.724417
177	L2	00288	TR-1	43	F	63	184.5881	7.816481
177	L1	00288	TR-1	43	F	63	179.0872	7.709046
177	T12	00288	TR-1	43	F	63	174.0739	8.558471
177	T11	00288	TR-1	43	F	63	186.5502	7.7752
177	T10	00288	TR-1	43	F	63	221.0375	7.16516
178	L4	00289	TR-1	61	F	73	231.5265	14.8699
178	L3	00289	TR-1	61	F	73	245.5285	8.19292
178	L2	00289	TR-1	61	F	73	243.811	7.769019
178	L1	00289	TR-1	61	F	73	240.4632	8.265372
178	T12	00289	TR-1	61	F	73	243.6701	9.016062
178	T11	00289	TR-1	61	F	73	240.3761	9.418835
178	T10	00289	TR-1	61	F	73	234.0872	9.084697
178	T9	00289	TR-1	61	F	73	238.0139	9.069248
178	T8	00289	TR-1	61	F	73	244.4615	7.522057
179	L4	00291	TR-1	76	F	84	144.2876	9.137126
179	L3	00291	TR-1	76	F	84	144.746	8.81039
179	L2	00291	TR-1	76	F	84	144.7458	8.609528
179	L1	00291	TR-1	76	F	84	149.5072	9.526291
179	T12	00291	TR-1	76	F	84	151.3097	8.878638
179	T11	00291	TR-1	76	F	84	156.7168	8.315889
179	T10	00291	TR-1	76	F	84	155.5235	9.170568
179	T9	00291	TR-1	76	F	84	157.4793	7.048375
179	T8	00291	TR-1	76	F	84	169.8396	9.97143
180	L5	00292	TR-1	70	F	80	210.5047	14.41297
180	L4	00292	TR-1	70	F	80	216.0601	11.56743
180	L3	00292	TR-1	70	F	80	211.1273	13.57694
180	L2	00292	TR-1	70	F	80	213.2845	13.8589
180	L1	00292	TR-1	70	F	80	211.8197	11.59545
180	T12	00292	TR-1	70	F	80	213.5843	12.6693
180	T11	00292	TR-1	70	F	80	213.6269	13.20587
180	T10	00292	TR-1	70	F	80	213.2224	11.81733
180	T9	00292	TR-1	70	F	80	230.3838	10.78846
180	T8	00292	TR-1	70	F	80	258.5924	10.07312
181	L4	00293	TR-1	59	F	91	169.4388	14.60456
181	L3	00293	TR-1	59	F	91	168.7917	14.44506
181	L2	00293	TR-1	59	F	91	166.7899	12.64492
181	L1	00293	TR-1	59	F	91	162.6552	13.69039
181	T12	00293	TR-1	59	F	91	162.3318	15.64367
181	T11	00293	TR-1	59	F	91	166.0743	15.86935
181	T10	00293	TR-1	59	F	91	173.637	15.88355
181	T9	00293	TR-1	59	F	91	180.8564	15.36285
181	T8	00293	TR-1	59	F	91	177.0824	13.29938
184	L3	00374	TR-1	25	F	54	213.2633	7.455659
184	L2	00374	TR-1	25	F	54	208.2305	6.871571
184	L1	00374	TR-1	25	F	54	200.0927	8.032937
184	T12	00374	TR-1	25	F	54	202.8196	8.010567
184	T11	00374	TR-1	25	F	54	198.034	7.249238
184	T10	00374	TR-1	25	F	54	206.4588	15.38765
184	T9	00374	TR-1	25	F	54	193.8578	17.4507
186	L4	00379	TR-1	42	M	84	143.9228	6.934658
186	L3	00379	TR-1	42	M	84	141.5795	7.840217
186	L2	00379	TR-1	42	M	84	142.8529	8.442024
186	L1	00379	TR-1	42	M	84	145.4609	10.90625
186	T12	00379	TR-1	42	M	84	143.0507	12.41199
186	T11	00379	TR-1	42	M	84	147.0715	12.32653
186	T10	00379	TR-1	42	M	84	147.3083	10.36449
186	T9	00379	TR-1	42	M	84	145.3201	9.319396
187	L5	00412	TR-1	62	F	69	188.5638	30.36028
187	L4	00412	TR-1	62	F	69	220.6466	8.913164
187	L3	00412	TR-1	62	F	69	223.2415	5.788607
187	L2	00412	TR-1	62	F	69	219.0716	6.154732
187	L1	00412	TR-1	62	F	69	219.4413	6.387696
187	T12	00412	TR-1	62	F	69	211.8702	7.793793
187	T11	00412	TR-1	62	F	69	201.7093	9.007583
187	T10	00412	TR-1	62	F	69	252.7699	9.515036
187	T9	00412	TR-1	62	F	69	274.8828	12.34532
187	T8	00412	TR-1	62	F	69	277.4417	10.85177
188	L4	00413	TR-1	57	F	78	190.7427	16.79153
188	L3	00413	TR-1	57	F	78	195.899	12.20673
188	L2	00413	TR-1	57	F	78	194.2488	12.19254
188	L1	00413	TR-1	57	F	78	199.6558	10.983
188	T12	00413	TR-1	57	F	78	198.9584	11.81847
188	T11	00413	TR-1	57	F	78	191.5207	11.88059
188	T10	00413	TR-1	57	F	78	266.5131	22.16853
188	T9	00413	TR-1	57	F	78	332.9647	21.94614
188	T8	00413	TR-1	57	F	78	303.0115	21.09207
189	L4	00414	TR-1	24	F	48	240.9556	3.6467
189	L3	00414	TR-1	24	F	48	242.1373	3.513672
189	L2	00414	TR-1	24	F	48	239.6817	4.230141
189	L1	00414	TR-1	24	F	48	236.5956	4.89369
189	T12	00414	TR-1	24	F	48	245.9683	4.285303
189	T11	00414	TR-1	24	F	48	250.4456	4.369883
189	T10	00414	TR-1	24	F	48	254.7433	6.6361
189	T9	00414	TR-1	24	F	48	269.5353	12.6369
189	T8	00414	TR-1	24	F	48	306.8678	15.88442
190	L3	00416	TR-1	28	F	85	168.3399	6.899894
190	L2	00416	TR-1	28	F	85	169.0439	5.853376
190	L1	00416	TR-1	28	F	85	170.0363	5.940921
190	T12	00416	TR-1	28	F	85	168.265	6.713117
190	T11	00416	TR-1	28	F	85	170.2561	7.477418
190	T10	00416	TR-1	28	F	85	167.9835	7.964362
190	T9	00416	TR-1	28	F	85	166.3051	7.284804
190	T8	00416	TR-1	28	F	85	200.2148	10.57384
191	L4	00417	TR-1	44	F	52	205.8055	5.79016
191	L3	00417	TR-1	44	F	52	207.1187	4.801547
191	L2	00417	TR-1	44	F	52	207.1424	5.722604
191	L1	00417	TR-1	44	F	52	203.1403	6.715353
191	T12	00417	TR-1	44	F	52	202.0933	6.756368
191	T11	00417	TR-1	44	F	52	207.5371	6.492915
191	T10	00417	TR-1	44	F	52	198.3983	6.012039
191	T9	00417	TR-1	44	F	52	223.3517	7.722394
191	T8	00417	TR-1	44	F	52	241.1328	11.92383
192	L4	00419	TR-1	24	F	59	239.0305	14.14279
192	L3	00419	TR-1	24	F	59	251.3864	4.546057
192	L2	00419	TR-1	24	F	59	250.2672	3.486097
192	L1	00419	TR-1	24	F	59	243.8563	4.212375
192	T12	00419	TR-1	24	F	59	237.846	4.97598
192	T11	00419	TR-1	24	F	59	241.8542	5.11214
192	T10	00419	TR-1	24	F	59	248.8522	5.026018
192	T9	00419	TR-1	24	F	59	282.6596	8.058187
192	T8	00419	TR-1	24	F	59	290.0726	8.870542
193	L4	00461	TR-1	61	M	82	185.3926	6.391875
193	L3	00461	TR-1	61	M	82	189.9929	7.092582
193	L2	00461	TR-1	61	M	82	187.6984	7.581058
193	L1	00461	TR-1	61	M	82	190.2899	7.796086
193	T12	00461	TR-1	61	M	82	191.403	7.838123
193	T11	00461	TR-1	61	M	82	195.4681	7.155776
193	T10	00461	TR-1	61	M	82	192.6746	8.068941
193	T9	00461	TR-1	61	M	82	181.2841	9.13264
193	T8	00461	TR-1	61	M	82	172.1247	9.893657
194	L3	00462	TR-1	49	F	67	202.4299	9.968985
194	L2	00462	TR-1	49	F	67	209.1104	7.627351
194	L1	00462	TR-1	49	F	67	211.2663	9.259147
194	T12	00462	TR-1	49	F	67	235.2082	9.183313
194	T11	00462	TR-1	49	F	67	241.4608	8.998593
194	T10	00462	TR-1	49	F	67	227.7347	9.419439
194	T9	00462	TR-1	49	F	67	222.3554	10.74775
194	T8	00462	TR-1	49	F	67	225.5733	9.113621
195	L4	00463	TR-1	29	F	77	160.6693	10.3391
195	L3	00463	TR-1	29	F	77	167.2492	10.45913
195	L2	00463	TR-1	29	F	77	169.0823	9.901523
195	L1	00463	TR-1	29	F	77	167.8347	10.15525
195	T12	00463	TR-1	29	F	77	160.2818	10.32638
195	T11	00463	TR-1	29	F	77	155.5375	10.32882
195	T10	00463	TR-1	29	F	77	153.0009	8.083722
195	T9	00463	TR-1	29	F	77	161.5358	8.39816
195	T8	00463	TR-1	29	F	77	146.2478	7.78792
196	L5	00464	TR-1	46	F	68	228.8372	18.40763
196	L4	00464	TR-1	46	F	68	231.6177	9.71489
196	L3	00464	TR-1	46	F	68	229.7197	8.585747
196	L2	00464	TR-1	46	F	68	233.3444	10.66009
196	L1	00464	TR-1	46	F	68	231.7888	10.34078
196	T12	00464	TR-1	46	F	68	225.2827	10.66682
196	T11	00464	TR-1	46	F	68	220.9999	8.447379
196	T10	00464	TR-1	46	F	68	215.2622	8.341358
196	T9	00464	TR-1	46	F	68	207.4299	9.013518
198	L5	00468	TR-1	57	M	95	179.8042	10.5283
198	L4	00468	TR-1	57	M	95	185.9006	11.17763
198	L3	00468	TR-1	57	M	95	194.608	12.6792
198	L2	00468	TR-1	57	M	95	197.7259	13.62715
198	L1	00468	TR-1	57	M	95	197.1479	15.04149
198	T12	00468	TR-1	57	M	95	205.8551	15.88982
198	T11	00468	TR-1	57	M	95	205.7776	16.33439
198	T10	00468	TR-1	57	M	95	217.5151	16.02859
203	L4	00450	TR-1	85	F	89	298.6061	19.79202
203	L3	00450	TR-1	85	F	89	288.5381	15.70256
203	L2	00450	TR-1	85	F	89	284.6642	11.27234
203	L1	00450	TR-1	85	F	89	292.0669	13.35448
203	T12	00450	TR-1	85	F	89	285.5236	11.72303
203	T11	00450	TR-1	85	F	89	282.6314	8.67002
203	T10	00450	TR-1	85	F	89	290.2077	8.032641
203	T9	00450	TR-1	85	F	89	312.0948	7.122643
203	T8	00450	TR-1	85	F	89	306.5897	7.304593
204	L4	00451	TR-1	69	M	78	217.3859	5.745619
204	L3	00451	TR-1	69	M	78	216.6649	7.387656
204	L2	00451	TR-1	69	M	78	204.2752	7.022518
204	L1	00451	TR-1	69	M	78	202.6884	7.488098
204	T12	00451	TR-1	69	M	78	197.2285	8.056171
204	T11	00451	TR-1	69	M	78	195.2911	8.3812
204	T10	00451	TR-1	69	M	78	192.7229	7.736953
204	T9	00451	TR-1	69	M	78	196.444	6.723829
204	T8	00451	TR-1	69	M	78	201.8701	6.2109
207	L4	00270	TR-1	28	F	63	199.2626	6.466208
207	L3	00270	TR-1	28	F	63	193.7222	6.540859
207	L2	00270	TR-1	28	F	63	197.6556	6.145097
207	L1	00270	TR-1	28	F	63	200.1324	6.480132
207	T12	00270	TR-1	28	F	63	272.389	12.33913
207	T11	00270	TR-1	28	F	63	362.8474	13.42898
207	T10	00270	TR-1	28	F	63	351.1385	13.78348
207	T9	00270	TR-1	28	F	63	357.3514	15.95916
207	T8	00270	TR-1	28	F	63	363.4042	14.88686
211	L4	00004	TR-1	32	M	77	164.4454	8.693114
211	L3	00004	TR-1	32	M	77	168.9893	7.12127
211	L2	00004	TR-1	32	M	77	165.2518	9.487928
211	L1	00004	TR-1	32	M	77	156.0981	9.997033
211	T12	00004	TR-1	32	M	77	160.2496	10.57355
211	T11	00004	TR-1	32	M	77	164.6553	10.73852
211	T10	00004	TR-1	32	M	77	177.5186	10.01257
211	T9	00004	TR-1	32	M	77	183.6078	8.42463
212	L4	00044	TR-1	65	M	81	148.2436	10.83183
212	L3	00044	TR-1	65	M	81	158.593	7.057977
212	L2	00044	TR-1	65	M	81	155.1662	8.04255
212	L1	00044	TR-1	65	M	81	157.3148	7.943623
212	T12	00044	TR-1	65	M	81	163.1717	7.055304
212	T11	00044	TR-1	65	M	81	151.5158	7.266684
212	T10	00044	TR-1	65	M	81	148.975	6.200439
212	T9	00044	TR-1	65	M	81	142.5213	5.213005
212	T8	00044	TR-1	65	M	81	132.6005	6.562682
213	L4	00045	TR-1	77	M	110	127.9551	13.84146
213	L3	00045	TR-1	77	M	110	129.9209	14.30885
213	L2	00045	TR-1	77	M	110	129.9875	14.91387
213	L1	00045	TR-1	77	M	110	131.8737	14.79103
213	T12	00045	TR-1	77	M	110	131.133	15.02664
213	T11	00045	TR-1	77	M	110	126.9986	14.6173
213	T10	00045	TR-1	77	M	110	127.5214	16.60008
213	T9	00045	TR-1	77	M	110	205.6999	22.88453
213	T8	00045	TR-1	77	M	110	202.6864	21.39495
214	L4	00063	TR-1	45	M	100	149.8011	6.610951
214	L3	00063	TR-1	45	M	100	149.9252	4.918639
214	L2	00063	TR-1	45	M	100	151.6775	6.005156
214	L1	00063	TR-1	45	M	100	150.9028	6.727999
214	T12	00063	TR-1	45	M	100	149.9271	7.241225
214	T11	00063	TR-1	45	M	100	152.8262	7.82735
214	T10	00063	TR-1	45	M	100	145.7122	8.178276
214	T9	00063	TR-1	45	M	100	145.3056	7.518428
214	T8	00063	TR-1	45	M	100	152.565	5.570943
215	L4	00076	TR-1	75	M	127	141.1139	11.60177
215	L3	00076	TR-1	75	M	127	139.6716	8.954559
215	L2	00076	TR-1	75	M	127	145.6299	9.331945
215	L1	00076	TR-1	75	M	127	150.2193	9.359818
215	T12	00076	TR-1	75	M	127	157.0139	9.773797
215	T11	00076	TR-1	75	M	127	162.3752	12.02054
215	T10	00076	TR-1	75	M	127	163.541	16.04761
215	T9	00076	TR-1	75	M	127	165.5489	20.78323
215	T8	00076	TR-1	75	M	127	167.741	14.4026
219	L4	00123	TR-1	78	F	54	250.6217	21.746
219	L3	00123	TR-1	78	F	54	262.3653	20.74627
219	L2	00123	TR-1	78	F	54	262.4527	25.25571
219	L1	00123	TR-1	78	F	54	257.0932	25.85593
219	T12	00123	TR-1	78	F	54	279.7134	20.68419
219	T11	00123	TR-1	78	F	54	297.1053	19.89821
219	T10	00123	TR-1	78	F	54	322.6952	23.10946
219	T9	00123	TR-1	78	F	54	299.2608	20.56769
219	T8	00123	TR-1	78	F	54	237.9356	16.60933
221	L4	00125	TR-1	48	F	88	158.0786	18.42225
221	L3	00125	TR-1	48	F	88	181.1104	7.789198
221	L2	00125	TR-1	48	F	88	183.0867	6.42101
221	L1	00125	TR-1	48	F	88	181.2227	6.165077
221	T12	00125	TR-1	48	F	88	181.039	6.894929
221	T11	00125	TR-1	48	F	88	183.5208	7.521751
221	T10	00125	TR-1	48	F	88	223.4379	11.77241
221	T9	00125	TR-1	48	F	88	288.5761	16.8422
221	T8	00125	TR-1	48	F	88	285.5611	12.39781
222	L4	00126	TR-1	39	F	77	84.60332	7.702882
222	L3	00126	TR-1	39	F	77	82.24875	8.095161
222	L2	00126	TR-1	39	F	77	89.02915	5.838096
222	L1	00126	TR-1	39	F	77	95.59728	5.917564
222	T12	00126	TR-1	39	F	77	95.77303	6.060278
222	T11	00126	TR-1	39	F	77	97.86311	6.324475
222	T10	00126	TR-1	39	F	77	106.908	6.083056
222	T9	00126	TR-1	39	F	77	111.0211	5.881804
222	T8	00126	TR-1	39	F	77	135.4826	6.216772
224	L5	00128	TR-1	82	F	69	206.1602	18.16939
224	L4	00128	TR-1	82	F	69	218.2506	17.34688
224	L3	00128	TR-1	82	F	69	229.1615	14.0589
224	L2	00128	TR-1	82	F	69	227.1445	12.2434
224	L1	00128	TR-1	82	F	69	230.9426	11.60588
224	T12	00128	TR-1	82	F	69	240.1926	11.97213
224	T11	00128	TR-1	82	F	69	254.4768	12.81488
224	T10	00128	TR-1	82	F	69	256.951	14.81187
224	T9	00128	TR-1	82	F	69	178.3031	14.12707
224	T8	00128	TR-1	82	F	69	175.3264	19.0286
225	L4	00235	TR-1	20	M	68	171.6465	5.244376
225	L3	00235	TR-1	20	M	68	170.012	5.76459
225	L2	00235	TR-1	20	M	68	171.6909	6.418343
225	L1	00235	TR-1	20	M	68	173.2439	8.034382
225	T12	00235	TR-1	20	M	68	179.1253	8.668269
225	T11	00235	TR-1	20	M	68	189.3254	7.559389
225	T10	00235	TR-1	20	M	68	190.4196	5.179681
225	T9	00235	TR-1	20	M	68	194.5511	6.349226
225	T8	00235	TR-1	20	M	68	201.481	8.993661
226	L4	00282	TR-1	63	F	73	182.553	8.496331
226	L3	00282	TR-1	63	F	73	177.1099	8.39741
226	L2	00282	TR-1	63	F	73	179.1159	8.26747
226	L1	00282	TR-1	63	F	73	174.6746	8.821576
226	T12	00282	TR-1	63	F	73	173.3282	9.083256
226	T11	00282	TR-1	63	F	73	176.7273	9.218871
226	T10	00282	TR-1	63	F	73	174.0569	10.07035
226	T9	00282	TR-1	63	F	73	167.1843	6.740144
226	T8	00282	TR-1	63	F	73	216.7931	12.1248
227	L4	00283	TR-1	58	F	127	134.0033	10.27449
227	L3	00283	TR-1	58	F	127	134.9834	8.31656
227	L2	00283	TR-1	58	F	127	133.0788	9.719175
227	L1	00283	TR-1	58	F	127	132.1555	8.632639
227	T12	00283	TR-1	58	F	127	133.666	9.042617
227	T11	00283	TR-1	58	F	127	136.4779	9.010928
227	T10	00283	TR-1	58	F	127	136.1517	8.897795
227	T9	00283	TR-1	58	F	127	134.6975	8.209845
227	T8	00283	TR-1	58	F	127	136.7579	7.437326
229	L4	00285	TR-1	60	F	77	224.7035	11.3287
229	L3	00285	TR-1	60	F	77	226.5404	9.105458
229	L2	00285	TR-1	60	F	77	222.6013	9.620769
229	L1	00285	TR-1	60	F	77	221.356	10.86454
229	T12	00285	TR-1	60	F	77	213.743	11.12928
229	T11	00285	TR-1	60	F	77	217.4296	9.97197
229	T10	00285	TR-1	60	F	77	218.7289	11.30718
229	T9	00285	TR-1	60	F	77	215.35	13.00807
229	T8	00285	TR-1	60	F	77	244.5441	17.02062
230	L4	00286	TR-1	72	F	51	48.59575	16.22488
230	L3	00286	TR-1	72	F	51	42.3998	9.851428
230	L2	00286	TR-1	72	F	51	40.49817	7.01732
230	L1	00286	TR-1	72	F	51	40.12219	7.186983
230	T12	00286	TR-1	72	F	51	37.63091	7.862715
230	T11	00286	TR-1	72	F	51	36.91331	8.024334
230	T10	00286	TR-1	72	F	51	31.82023	9.636442
230	T9	00286	TR-1	72	F	51	29.08018	5.820962
230	T8	00286	TR-1	72	F	51	35.68052	6.648108
231	L4	00383	TR-1	23	F	69	219.2959	7.065377
231	L3	00383	TR-1	23	F	69	219.3494	6.930846
231	L2	00383	TR-1	23	F	69	214.7863	7.268554
231	L1	00383	TR-1	23	F	69	214.7727	8.478801
231	T12	00383	TR-1	23	F	69	219.7715	8.020067
231	T11	00383	TR-1	23	F	69	227.9217	8.336231
231	T10	00383	TR-1	23	F	69	242.5548	6.154432
232	L3	00384	TR-1	30	F	77	161.709	10.15331
232	L2	00384	TR-1	30	F	77	167.0441	7.58259
232	L1	00384	TR-1	30	F	77	163.6706	8.234324
232	T12	00384	TR-1	30	F	77	161.8627	8.971711
232	T11	00384	TR-1	30	F	77	163.0136	7.893457
232	T10	00384	TR-1	30	F	77	155.4256	9.255809
232	T9	00384	TR-1	30	F	77	157.6266	10.41597
232	T8	00384	TR-1	30	F	77	151.0704	9.849754
233	L4	00385	TR-1	19	F	50	233.1082	9.204014
233	L3	00385	TR-1	19	F	50	243.1606	6.38799
233	L2	00385	TR-1	19	F	50	243.3578	5.891023
233	L1	00385	TR-1	19	F	50	247.4699	5.871398
233	T12	00385	TR-1	19	F	50	246.7049	7.228163
233	T11	00385	TR-1	19	F	50	239.103	8.609506
233	T10	00385	TR-1	19	F	50	232.9352	9.755867
233	T9	00385	TR-1	19	F	50	251.1496	7.32932
233	T8	00385	TR-1	19	F	50	242.2278	7.831851
234	L4	00387	TR-1	51	F	66	104.0948	5.378953
234	L3	00387	TR-1	51	F	66	105.4971	5.503656
234	L2	00387	TR-1	51	F	66	109.0374	5.251048
234	L1	00387	TR-1	51	F	66	110.2169	6.394083
234	T12	00387	TR-1	51	F	66	109.8426	8.067288
234	T11	00387	TR-1	51	F	66	110.9598	9.172585
234	T10	00387	TR-1	51	F	66	124.2622	7.857675
234	T9	00387	TR-1	51	F	66	125.6017	7.440672
234	T8	00387	TR-1	51	F	66	130.9845	8.014243
236	L4	00662	TR-1	24	M	90	184.8419	10.77876
236	L3	00662	TR-1	24	M	90	178.8945	9.64194
236	L2	00662	TR-1	24	M	90	174.5563	10.9358
236	L1	00662	TR-1	24	M	90	167.2388	11.25465
236	T12	00662	TR-1	24	M	90	174.072	11.51734
236	T11	00662	TR-1	24	M	90	181.0801	11.75748
236	T10	00662	TR-1	24	M	90	193.746	10.26429
236	T9	00662	TR-1	24	M	90	222.1623	7.558697
236	T8	00662	TR-1	24	M	90	208.9701	9.980039
240	L4	00666	TR-1	23	M	86	169.7143	9.532852
240	L3	00666	TR-1	23	M	86	176.1886	6.569684
240	L2	00666	TR-1	23	M	86	172.5424	7.123878
240	L1	00666	TR-1	23	M	86	169.9101	6.749341
240	T12	00666	TR-1	23	M	86	169.3089	7.700768
240	T11	00666	TR-1	23	M	86	169.4606	9.316981
240	T10	00666	TR-1	23	M	86	159.0035	10.40173
240	T9	00666	TR-1	23	M	86	154.6436	8.928288
242	L4	00668	TR-1	44	M	92	184.1951	7.57829
242	L3	00668	TR-1	44	M	92	186.9422	8.154547
242	L2	00668	TR-1	44	M	92	183.8355	9.798583
242	L1	00668	TR-1	44	M	92	179.1239	11.3199
242	T12	00668	TR-1	44	M	92	175.6625	13.687
242	T11	00668	TR-1	44	M	92	185.5495	13.29434
242	T10	00668	TR-1	44	M	92	213.9123	11.18184
242	T9	00668	TR-1	44	M	92	231.881	12.38144
242	T8	00668	TR-1	44	M	92	206.6014	16.561
243	L4	00669	TR-1	38	F	73	119.0471	7.258533
243	L3	00669	TR-1	38	F	73	112.8674	6.056581
243	L2	00669	TR-1	38	F	73	115.498	6.850215
243	L1	00669	TR-1	38	F	73	113.182	7.305287
243	T12	00669	TR-1	38	F	73	113.3664	9.636281
243	T11	00669	TR-1	38	F	73	115.0389	12.14099
243	T10	00669	TR-1	38	F	73	117.2653	9.3076
243	T9	00669	TR-1	38	F	73	102.5572	8.09587
243	T8	00669	TR-1	38	F	73	110.7786	8.35392
244	L4	00670	TR-1	47	M	96	47.25319	12.72298
244	L3	00670	TR-1	47	M	96	45.13066	12.40012
244	L2	00670	TR-1	47	M	96	45.51432	11.08795
244	L1	00670	TR-1	47	M	96	47.62078	10.69057
244	T12	00670	TR-1	47	M	96	47.60991	11.20132
244	T11	00670	TR-1	47	M	96	50.57556	11.19106
244	T10	00670	TR-1	47	M	96	52.14342	13.53458
244	T9	00670	TR-1	47	M	96	49.50893	14.24008
244	T8	00670	TR-1	47	M	96	42.28531	11.13796
246	L4	00672	TR-1	16	M	52	240.4737	5.084434
246	L3	00672	TR-1	16	M	52	241.2732	4.474436
246	L2	00672	TR-1	16	M	52	240.5148	5.535843
246	L1	00672	TR-1	16	M	52	231.1414	8.404449
246	T12	00672	TR-1	16	M	52	231.962	6.39224
246	T11	00672	TR-1	16	M	52	228.9441	6.461805
246	T10	00672	TR-1	16	M	52	234.5143	5.32131
246	T9	00672	TR-1	16	M	52	229.6458	8.43404
247	L4	00673	TR-1	75	F	48	196.2616	9.786971
247	L3	00673	TR-1	75	F	48	212.2835	4.671308
247	L2	00673	TR-1	75	F	48	216.7358	4.627042
247	L1	00673	TR-1	75	F	48	206.8512	5.236797
247	T12	00673	TR-1	75	F	48	225.492	5.309699
248	L4	00661	TR-1	25	F	158	52.77604	13.55704
248	L3	00661	TR-1	25	F	158	53.60305	12.87944
248	L2	00661	TR-1	25	F	158	56.7776	12.53015
248	L1	00661	TR-1	25	F	158	62.26807	15.35816
248	T12	00661	TR-1	25	F	158	57.64919	15.07184
248	T11	00661	TR-1	25	F	158	58.21341	13.67512
248	T10	00661	TR-1	25	F	158	58.38783	13.95039
248	T9	00661	TR-1	25	F	158	52.02624	14.59115
248	T8	00661	TR-1	25	F	158	55.2252	14.80551
249	L4	00348	TR-1	23	M	73	200.4789	6.162528
249	L3	00348	TR-1	23	M	73	198.8814	5.634444
249	L2	00348	TR-1	23	M	73	198.2022	7.159073
249	L1	00348	TR-1	23	M	73	201.1268	9.442757
249	T12	00348	TR-1	23	M	73	212.213	10.62183
249	T11	00348	TR-1	23	M	73	273.5502	14.44492
249	T10	00348	TR-1	23	M	73	246.8665	12.95533
249	T9	00348	TR-1	23	M	73	197.8387	15.65615
249	T8	00348	TR-1	23	M	73	256.7829	16.28622
252	L4	00352	TR-1	78	M	79	142.4589	15.59709
252	L3	00352	TR-1	78	M	79	131.8024	16.60449
252	L2	00352	TR-1	78	M	79	126.814	11.6743
252	L1	00352	TR-1	78	M	79	125.1278	13.2721
252	T12	00352	TR-1	78	M	79	119.5441	14.60801
252	T11	00352	TR-1	78	M	79	108.9883	11.68664
252	T10	00352	TR-1	78	M	79	113.6894	9.790648
252	T9	00352	TR-1	78	M	79	106.2816	9.268623
253	L4	00353	TR-1	32	M	111	164.8215	29.9789
253	L3	00353	TR-1	32	M	111	156.384	13.83247
253	L2	00353	TR-1	32	M	111	158.5626	14.3345
253	L1	00353	TR-1	32	M	111	154.4125	14.18285
253	T12	00353	TR-1	32	M	111	154.4053	13.63986
253	T11	00353	TR-1	32	M	111	148.6251	15.00503
253	T10	00353	TR-1	32	M	111	148.6687	14.74368
253	T9	00353	TR-1	32	M	111	146.9181	12.56373
253	T8	00353	TR-1	32	M	111	150.0197	13.70745
254	L4	00354	TR-1	67	M	93	160.8084	20.3734
254	L3	00354	TR-1	67	M	93	151.5916	11.02058
254	L2	00354	TR-1	67	M	93	145.8259	14.81228
254	L1	00354	TR-1	67	M	93	151.8966	22.43398
254	T12	00354	TR-1	67	M	93	245.4435	24.87391
254	T11	00354	TR-1	67	M	93	253.3968	24.56059
254	T10	00354	TR-1	67	M	93	240.5709	22.7763
254	T9	00354	TR-1	67	M	93	216.7737	22.04431
254	T8	00354	TR-1	67	M	93	220.3659	19.56491
255	L3	00488	TR-1	77	F	77	168.2905	10.16486
255	L2	00488	TR-1	77	F	77	169.2784	9.069201
255	L1	00488	TR-1	77	F	77	320.1822	17.85432
255	T12	00488	TR-1	77	F	77	334.9511	15.49556
255	T11	00488	TR-1	77	F	77	330.921	17.31055
255	T10	00488	TR-1	77	F	77	326.412	17.45191
255	T9	00488	TR-1	77	F	77	330.4714	14.87987
255	T8	00488	TR-1	77	F	77	304.1497	14.28603
257	L4	00490	TR-1	69	M	84	136.6081	12.55406
257	L3	00490	TR-1	69	M	84	132.2215	13.35424
257	L2	00490	TR-1	69	M	84	132.9963	13.05139
257	L1	00490	TR-1	69	M	84	127.9767	16.41456
257	T12	00490	TR-1	69	M	84	128.2333	16.64984
257	T11	00490	TR-1	69	M	84	217.3049	31.20434
257	T10	00490	TR-1	69	M	84	234.027	33.82221
257	T9	00490	TR-1	69	M	84	232.362	26.43043
257	T8	00490	TR-1	69	M	84	221.1109	19.428
258	L4	00491	TR-1	24	F	71	167.4909	14.59298
258	L3	00491	TR-1	24	F	71	164.1471	12.79922
258	L2	00491	TR-1	24	F	71	164.8492	12.93925
258	L1	00491	TR-1	24	F	71	162.9338	11.66683
258	T12	00491	TR-1	24	F	71	169.884	11.75495
258	T11	00491	TR-1	24	F	71	160.9925	11.73726
258	T10	00491	TR-1	24	F	71	155.6081	9.809731
258	T9	00491	TR-1	24	F	71	156.5273	10.47202
258	T8	00491	TR-1	24	F	71	158.9629	11.449
261	L5	00496	TR-1	54	F	98	172.6535	19.12922
261	L4	00496	TR-1	54	F	98	189.3678	15.25142
261	L3	00496	TR-1	54	F	98	186.425	14.33043
261	L2	00496	TR-1	54	F	98	186.6364	13.47489
261	L1	00496	TR-1	54	F	98	182.7189	16.00661
261	T12	00496	TR-1	54	F	98	189.1757	15.78828
261	T11	00496	TR-1	54	F	98	181.5529	14.4706
261	T10	00496	TR-1	54	F	98	168.3616	13.98584
261	T9	00496	TR-1	54	F	98	174.0324	14.21696
261	T8	00496	TR-1	54	F	98	221.3288	12.66846
266	L4	00501	TR-1	80	M	77	227.6269	25.11263
266	L3	00501	TR-1	80	M	77	230.3686	26.17885
266	L2	00501	TR-1	80	M	77	225.423	27.61692
266	L1	00501	TR-1	80	M	77	218.6136	30.32789
266	T12	00501	TR-1	80	M	77	224.7485	32.62127
266	T11	00501	TR-1	80	M	77	406.4576	45.29058
266	T10	00501	TR-1	80	M	77	404.8052	41.65329
266	T9	00501	TR-1	80	M	77	402.1904	29.16209
266	T8	00501	TR-1	80	M	77	422.9405	32.04539
267	L4	00502	TR-1	72	F	100	196.1487	9.915407
267	L3	00502	TR-1	72	F	100	194.0481	8.894725
267	L2	00502	TR-1	72	F	100	192.0375	8.43038
267	L1	00502	TR-1	72	F	100	196.9743	10.37695
267	T12	00502	TR-1	72	F	100	327.3362	21.82301
267	T11	00502	TR-1	72	F	100	302.7682	18.58961
267	T10	00502	TR-1	72	F	100	267.7244	17.91244
267	T9	00502	TR-1	72	F	100	260.9643	16.75228
267	T8	00502	TR-1	72	F	100	261.1889	16.7648
268	L4	00503	TR-1	21	M	68	210.9384	8.18357
268	L3	00503	TR-1	21	M	68	213.4944	5.949244
268	L2	00503	TR-1	21	M	68	213.7858	5.542407
268	L1	00503	TR-1	21	M	68	204.9821	6.354313
268	T12	00503	TR-1	21	M	68	238.1827	11.0231
268	T11	00503	TR-1	21	M	68	312.9393	13.44727
268	T10	00503	TR-1	21	M	68	310.3419	11.95655
268	T9	00503	TR-1	21	M	68	304.1472	9.75595
268	T8	00503	TR-1	21	M	68	279.9875	9.537954
269	L4	00504	TR-1	53	M	114	145.4273	32.18769
269	L3	00504	TR-1	53	M	114	143.1453	32.45276
269	L2	00504	TR-1	53	M	114	141.2213	32.73944
269	L1	00504	TR-1	53	M	114	147.6428	30.41691
269	T12	00504	TR-1	53	M	114	147.8004	29.58459
269	T11	00504	TR-1	53	M	114	150.6331	30.48065
269	T10	00504	TR-1	53	M	114	208.2973	28.74074
269	T9	00504	TR-1	53	M	114	225.7523	26.33893
269	T8	00504	TR-1	53	M	114	217.6064	24.07581
272	L4	00510	TR-1	66	M	122	65.17585	13.41023
272	L3	00510	TR-1	66	M	122	66.67706	13.85608
272	L2	00510	TR-1	66	M	122	64.5815	15.16846
272	L1	00510	TR-1	66	M	122	62.67248	15.8667
272	T12	00510	TR-1	66	M	122	60.33182	16.71141
272	T11	00510	TR-1	66	M	122	64.60342	17.21478
272	T10	00510	TR-1	66	M	122	68.39101	15.75574
272	T9	00510	TR-1	66	M	122	65.58305	15.15718
272	T8	00510	TR-1	66	M	122	78.33574	14.06133
273	L4	00511	TR-1	64	M	82	181.4662	29.7718
273	L3	00511	TR-1	64	M	82	180.5743	28.62836
273	L2	00511	TR-1	64	M	82	172.077	32.60368
273	L1	00511	TR-1	64	M	82	170.4233	33.27132
273	T12	00511	TR-1	64	M	82	280.3568	39.56275
273	T11	00511	TR-1	64	M	82	351.6039	37.797
273	T10	00511	TR-1	64	M	82	380.6659	39.55487
273	T9	00511	TR-1	64	M	82	389.7562	35.89183
273	T8	00511	TR-1	64	M	82	391.8738	28.34684
275	L4	00677	TR-1	16	M	59	50.71874	8.405781
275	L3	00677	TR-1	16	M	59	52.6481	8.514885
275	L2	00677	TR-1	16	M	59	52.65982	8.74499
275	L1	00677	TR-1	16	M	59	51.7536	11.38723
275	T12	00677	TR-1	16	M	59	51.92414	11.82356
302	L4	00708	TR-1	16	M	52	141.7842	7.80376
302	L3	00708	TR-1	16	M	52	145.6637	6.534673
302	L2	00708	TR-1	16	M	52	150.8257	8.543266
302	L1	00708	TR-1	16	M	52	146.58	8.748096
302	T12	00708	TR-1	16	M	52	152.8834	10.37455
302	T11	00708	TR-1	16	M	52	212.7268	12.29911
302	T10	00708	TR-1	16	M	52	233.5317	11.58701
302	T9	00708	TR-1	16	M	52	246.1148	14.5276
302	T8	00708	TR-1	16	M	52	236.1656	14.08002
316	L4	00723	TR-1	16	M	86	136.4606	13.06214
316	L3	00723	TR-1	16	M	86	142.0798	12.93696
316	L2	00723	TR-1	16	M	86	139.4928	15.4877
316	L1	00723	TR-1	16	M	86	137.7895	14.65737
316	T12	00723	TR-1	16	M	86	135.1561	16.78052
316	T11	00723	TR-1	16	M	86	131.7101	15.9915
316	T10	00723	TR-1	16	M	86	134.8569	12.57852
366	L4	00776	TR-1	16	F	48	207.5622	12.40554
366	L3	00776	TR-1	16	F	48	214.1883	9.758213
366	L2	00776	TR-1	16	F	48	213.4423	10.44345
366	L1	00776	TR-1	16	F	48	218.4251	11.81646
366	T12	00776	TR-1	16	F	48	204.2126	15.55352
366	T11	00776	TR-1	16	F	48	202.5261	15.59988
366	T10	00776	TR-1	16	F	48	193.8384	10.39643
366	T9	00776	TR-1	16	F	48	208.221	11.08803
366	T8	00776	TR-1	16	F	48	192.5192	12.8914
369	L4	00779	TR-1	16	M	92	217.0915	33.66393
369	L3	00779	TR-1	16	M	92	215.0873	32.21716
369	L2	00779	TR-1	16	M	92	205.7371	34.74605
369	L1	00779	TR-1	16	M	92	208.4287	36.34879
369	T12	00779	TR-1	16	M	92	197.0771	29.20567
369	T11	00779	TR-1	16	M	92	188.0912	18.43469
369	T10	00779	TR-1	16	M	92	191.472	17.15761
369	T9	00779	TR-1	16	M	92	173.7222	21.95062
369	T8	00779	TR-1	16	M	92	186.8105	21.59868
372	L4	00782	TR-1	16	M	66	183.2529	9.483001
372	L3	00782	TR-1	16	M	66	183.4778	8.551659
372	L2	00782	TR-1	16	M	66	182.7814	9.144574
372	L1	00782	TR-1	16	M	66	179.4163	11.08469
372	T12	00782	TR-1	16	M	66	174.6565	11.07596
372	T11	00782	TR-1	16	M	66	160.4278	7.864073
372	T10	00782	TR-1	16	M	66	184.7771	5.625074
372	T9	00782	TR-1	16	M	66	182.4575	7.868808
372	T8	00782	TR-1	16	M	66	194.9299	9.858628
402	T11	00854	TR-1	16	M	55	102.6538	11.36199
402	T10	00854	TR-1	16	M	55	99.05824	9.550962
402	T9	00854	TR-1	16	M	55	93.48565	13.08837
402	T8	00854	TR-1	16	M	55	119.8254	10.15447
420	L4	00872	TR-1	55	M	NaN	173.0366	9.318398
420	L3	00872	TR-1	55	M	NaN	175.8877	8.937243
420	L2	00872	TR-1	55	M	NaN	174.7487	9.898513
420	L1	00872	TR-1	55	M	NaN	172.9698	9.856406
420	T12	00872	TR-1	55	M	NaN	173.7342	11.30706
420	T11	00872	TR-1	55	M	NaN	173.5587	12.14433
420	T10	00872	TR-1	55	M	NaN	164.6377	13.68756
420	T9	00872	TR-1	55	M	NaN	169.3443	11.44748
420	T8	00872	TR-1	55	M	NaN	174.7009	13.02889
422	L4	00874	TR-1	45	M	NaN	120.0814	9.331734
422	L3	00874	TR-1	45	M	NaN	123.56	9.571233
422	L2	00874	TR-1	45	M	NaN	119.2732	9.071256
422	L1	00874	TR-1	45	M	NaN	118.2177	10.00732
422	T12	00874	TR-1	45	M	NaN	114.8006	12.16356
422	T11	00874	TR-1	45	M	NaN	116.8449	12.91234
422	T10	00874	TR-1	45	M	NaN	105.0964	14.31288
422	T9	00874	TR-1	45	M	NaN	112.3188	12.30265
422	T8	00874	TR-1	45	M	NaN	125.241	9.508846
425	L4	00878	TR-1	18	M	58	97.64201	9.927717
425	L3	00878	TR-1	18	M	58	104.8725	7.386863
425	L2	00878	TR-1	18	M	58	101.51	8.036973
425	L1	00878	TR-1	18	M	58	100.8405	7.462202
425	T12	00878	TR-1	18	M	58	95.03149	16.31971
425	T11	00878	TR-1	18	M	58	99.05803	12.18824
425	T10	00878	TR-1	18	M	58	99.69329	23.47661
426	L5	00879	TR-1	41	M	NaN	188.2959	10.8352
426	L4	00879	TR-1	41	M	NaN	185.7749	10.93358
426	L3	00879	TR-1	41	M	NaN	185.579	10.82738
426	L2	00879	TR-1	41	M	NaN	182.8932	12.96928
426	L1	00879	TR-1	41	M	NaN	178.5722	14.27144
426	T12	00879	TR-1	41	M	NaN	172.8499	17.29479
426	T11	00879	TR-1	41	M	NaN	172.7624	18.32568
426	T10	00879	TR-1	41	M	NaN	167.4551	23.35232
426	T9	00879	TR-1	41	M	NaN	174.2624	22.74354
426	T8	00879	TR-1	41	M	NaN	191.3113	23.28108
428	L4	00881	TR-1	31	F	95	154.1962	13.96323
428	L3	00881	TR-1	31	F	95	157.6117	10.78444
428	L2	00881	TR-1	31	F	95	161.9184	10.92459
428	L1	00881	TR-1	31	F	95	159.95	10.93069
428	T12	00881	TR-1	31	F	95	154.7368	10.19807
428	T11	00881	TR-1	31	F	95	152.0064	11.64033
428	T10	00881	TR-1	31	F	95	152.3357	9.130053
428	T9	00881	TR-1	31	F	95	152.7754	7.430019
428	T8	00881	TR-1	31	F	95	142.7165	7.84937
429	L4	00882	TR-1	59	M	120	34.87437	13.17777
429	L3	00882	TR-1	59	M	120	37.70609	12.96837
429	L2	00882	TR-1	59	M	120	36.71275	12.96772
429	L1	00882	TR-1	59	M	120	37.68211	13.18762
429	T12	00882	TR-1	59	M	120	40.32411	12.76709
429	T11	00882	TR-1	59	M	120	37.19194	12.72166
429	T10	00882	TR-1	59	M	120	39.31665	12.30173
429	T9	00882	TR-1	59	M	120	34.17814	13.03833
430	L4	00883	TR-1	58	M	90	237.9752	8.415368
430	L3	00883	TR-1	58	M	90	245.5504	7.764897
430	L2	00883	TR-1	58	M	90	249.8711	8.306619
430	L1	00883	TR-1	58	M	90	241.2652	8.639123
430	T12	00883	TR-1	58	M	90	232.5282	9.761434
430	T11	00883	TR-1	58	M	90	223.2684	9.543985
430	T10	00883	TR-1	58	M	90	211.2425	11.6756
430	T9	00883	TR-1	58	M	90	202.1281	16.17472
430	T8	00883	TR-1	58	M	90	222.5818	10.38355
431	L4	00884	TR-1	23	M	68.986	172.4116	5.980511
431	L3	00884	TR-1	23	M	68.986	175.0146	5.601925
431	L2	00884	TR-1	23	M	68.986	174.3082	6.956663
431	L1	00884	TR-1	23	M	68.986	174.9093	8.390198
431	T12	00884	TR-1	23	M	68.986	180.6584	9.212941
431	T11	00884	TR-1	23	M	68.986	191.8275	9.815392
431	T10	00884	TR-1	23	M	68.986	223.4123	8.444426
431	T9	00884	TR-1	23	M	68.986	228.7403	7.341024
432	L4	00885	TR-1	36	M	NaN	139.4784	7.92458
432	L3	00885	TR-1	36	M	NaN	144.3506	7.332806
432	L2	00885	TR-1	36	M	NaN	143.9906	8.252038
432	L1	00885	TR-1	36	M	NaN	145.3093	11.29477
432	T12	00885	TR-1	36	M	NaN	145.3896	12.06011
432	T11	00885	TR-1	36	M	NaN	140.2053	10.87665
432	T10	00885	TR-1	36	M	NaN	131.0455	10.29434
432	T9	00885	TR-1	36	M	NaN	152.1301	13.48519
432	T8	00885	TR-1	36	M	NaN	152.2936	8.550667
434	L4	00887	TR-1	54	M	70.624	196.8092	8.191843
434	L3	00887	TR-1	54	M	70.624	196.7065	8.336846
434	L2	00887	TR-1	54	M	70.624	195.9456	9.68755
434	L1	00887	TR-1	54	M	70.624	193.2579	9.958638
434	T12	00887	TR-1	54	M	70.624	195.2773	11.27109
434	T11	00887	TR-1	54	M	70.624	191.9632	13.08519
434	T10	00887	TR-1	54	M	70.624	193.2497	13.99782
434	T9	00887	TR-1	54	M	70.624	199.9588	12.3407
435	L4	00888	TR-1	55	F	65.771	173.1306	10.74474
435	L3	00888	TR-1	55	F	65.771	175.5255	7.501843
435	L2	00888	TR-1	55	F	65.771	170.4495	8.121933
435	L1	00888	TR-1	55	F	65.771	166.5811	9.176306
435	T12	00888	TR-1	55	F	65.771	166.0859	8.637785
435	T11	00888	TR-1	55	F	65.771	175.0822	7.557395
436	L4	00890	TR-1	52	M	92.079	148.3702	7.94464
436	L3	00890	TR-1	52	M	92.079	150.5509	7.918628
436	L2	00890	TR-1	52	M	92.079	151.2497	6.725723
436	L1	00890	TR-1	52	M	92.079	150.7428	8.150617
436	T12	00890	TR-1	52	M	92.079	148.0571	8.348842
436	T11	00890	TR-1	52	M	92.079	147.8293	8.927898
436	T10	00890	TR-1	52	M	92.079	144.6913	8.570458
436	T9	00890	TR-1	52	M	92.079	150.4628	6.946787
436	T8	00890	TR-1	52	M	92.079	144.713	6.683278
437	T11	00891	TR-1	35	M	84	216.3795	15.04974
437	T10	00891	TR-1	35	M	84	210.9394	16.55485
437	T9	00891	TR-1	35	M	84	201.5007	15.13804
437	T8	00891	TR-1	35	M	84	210.1315	14.08454
438	L4	00892	TR-1	40	M	100	167.1113	13.36788
438	L3	00892	TR-1	40	M	100	169.8655	11.89007
438	L2	00892	TR-1	40	M	100	168.2413	14.09272
438	L1	00892	TR-1	40	M	100	168.9424	12.63299
438	T12	00892	TR-1	40	M	100	169.2607	14.01188
438	T11	00892	TR-1	40	M	100	172.7464	14.64824
438	T10	00892	TR-1	40	M	100	168.8376	15.42008
438	T9	00892	TR-1	40	M	100	166.3404	15.78425
438	T8	00892	TR-1	40	M	100	167.5823	15.52586
439	L4	00893	TR-1	52	M	91	153.1676	8.69642
439	L3	00893	TR-1	52	M	91	153.3298	7.539392
439	L2	00893	TR-1	52	M	91	153.4348	8.01001
439	L1	00893	TR-1	52	M	91	150.7782	9.392608
439	T12	00893	TR-1	52	M	91	152.0647	10.04965
439	T11	00893	TR-1	52	M	91	151.2706	10.22331
439	T10	00893	TR-1	52	M	91	147.9687	12.22575
439	T9	00893	TR-1	52	M	91	146.831	9.394105
439	T8	00893	TR-1	52	M	91	159.4445	8.518545
440	L4	00894	TR-1	25	M	95	131.5143	11.41594
440	L3	00894	TR-1	25	M	95	133.8327	8.6705
440	L2	00894	TR-1	25	M	95	134.008	10.15946
440	L1	00894	TR-1	25	M	95	130.6761	11.79495
440	T12	00894	TR-1	25	M	95	131.2564	14.44582
440	T11	00894	TR-1	25	M	95	126.7105	18.12543
440	T10	00894	TR-1	25	M	95	126.0495	13.51248
440	T9	00894	TR-1	25	M	95	136.9076	11.70216
441	L4	00895	TR-1	26	M	69	155.0663	7.263584
441	L3	00895	TR-1	26	M	69	155.7362	7.270751
441	L2	00895	TR-1	26	M	69	157.1256	8.003505
441	L1	00895	TR-1	26	M	69	153.1248	8.943642
441	T12	00895	TR-1	26	M	69	149.1688	9.879144
441	T11	00895	TR-1	26	M	69	141.5533	11.05794
441	T10	00895	TR-1	26	M	69	135.096	12.07438
441	T9	00895	TR-1	26	M	69	138.6664	10.66105
441	T8	00895	TR-1	26	M	69	140.3273	9.382871
442	L3	00896	TR-1	42	M	104.3	155.0877	9.023907
442	L2	00896	TR-1	42	M	104.3	155.3514	9.851978
442	L1	00896	TR-1	42	M	104.3	156.6349	10.73086
442	T12	00896	TR-1	42	M	104.3	157.2059	11.1058
442	T11	00896	TR-1	42	M	104.3	156.0129	14.40428
442	T10	00896	TR-1	42	M	104.3	160.9639	18.33988
442	T9	00896	TR-1	42	M	104.3	152.1302	17.71198
442	T8	00896	TR-1	42	M	104.3	157.5976	19.79757
443	L3	00897	TR-1	18	M	78	218.9639	9.376657
443	L2	00897	TR-1	18	M	78	223.5134	8.75246
443	L1	00897	TR-1	18	M	78	222.0008	8.792134
443	T12	00897	TR-1	18	M	78	219.6504	11.5292
443	T11	00897	TR-1	18	M	78	225.6283	12.48736
443	T10	00897	TR-1	18	M	78	233.8825	11.45213
443	T9	00897	TR-1	18	M	78	232.3596	13.9513
444	L4	00898	TR-1	41	F	80	227.8173	12.43226
444	L3	00898	TR-1	41	F	80	232.2964	11.61127
444	L2	00898	TR-1	41	F	80	236.9643	12.31809
444	L1	00898	TR-1	41	F	80	247.174	12.9814
444	T12	00898	TR-1	41	F	80	246.6619	14.9964
444	T11	00898	TR-1	41	F	80	273.771	16.76096
444	T10	00898	TR-1	41	F	80	257.9509	17.36931
444	T9	00898	TR-1	41	F	80	258.2568	22.43215
444	T8	00898	TR-1	41	F	80	269.6628	16.21957
463	L4	00829	TR-1	16	M	57	168.1222	8.05629
463	L3	00829	TR-1	16	M	57	158.0346	8.698806
463	L2	00829	TR-1	16	M	57	167.4695	10.26341
463	L1	00829	TR-1	16	M	57	160.3857	10.83134
463	T12	00829	TR-1	16	M	57	150.1477	12.34867
463	T11	00829	TR-1	16	M	57	129.4103	10.67767
463	T10	00829	TR-1	16	M	57	132.4699	8.703014
463	T9	00829	TR-1	16	M	57	154.3788	11.02678
463	T8	00829	TR-1	16	M	57	171.5154	9.088311
481	L4	00900	TR-1	20	M	68	196.575	7.149242
481	L3	00900	TR-1	20	M	68	195.2741	6.035167
481	L2	00900	TR-1	20	M	68	191.0102	6.988791
481	L1	00900	TR-1	20	M	68	187.2066	8.037874
481	T12	00900	TR-1	20	M	68	180.0868	9.428729
481	T11	00900	TR-1	20	M	68	174.0777	10.44281
481	T10	00900	TR-1	20	M	68	165.6941	9.108571
481	T9	00900	TR-1	20	M	68	167.2736	9.736053
481	T8	00900	TR-1	20	M	68	169.3415	6.094811
482	L4	00901	TR-1	25	M	NaN	177.8931	7.91474
482	L3	00901	TR-1	25	M	NaN	177.7316	8.498651
482	L2	00901	TR-1	25	M	NaN	178.0004	10.14288
482	L1	00901	TR-1	25	M	NaN	171.9548	11.2972
482	T12	00901	TR-1	25	M	NaN	169.9949	11.5172
482	T11	00901	TR-1	25	M	NaN	168.4173	12.6316
482	T10	00901	TR-1	25	M	NaN	168.2214	13.50333
482	T9	00901	TR-1	25	M	NaN	169.5152	11.45172
482	T8	00901	TR-1	25	M	NaN	171.1868	11.07883
483	L4	00902	TR-1	54	M	72.575	181.1941	8.427581
483	L3	00902	TR-1	54	M	72.575	181.5629	8.473167
483	L2	00902	TR-1	54	M	72.575	183.4238	9.554647
483	L1	00902	TR-1	54	M	72.575	178.1695	10.03103
483	T12	00902	TR-1	54	M	72.575	175.3379	12.5496
483	T11	00902	TR-1	54	M	72.575	166.2621	14.43441
483	T10	00902	TR-1	54	M	72.575	166.7618	13.15391
483	T9	00902	TR-1	54	M	72.575	164.6361	9.578435
483	T8	00902	TR-1	54	M	72.575	190.4253	9.49606
484	L4	00903	TR-1	21	M	75.5	209.9584	7.967091
484	L3	00903	TR-1	21	M	75.5	210.0407	6.95857
484	L2	00903	TR-1	21	M	75.5	204.3333	8.033956
484	L1	00903	TR-1	21	M	75.5	196.5672	10.26659
484	T12	00903	TR-1	21	M	75.5	194.6194	11.58718
484	T11	00903	TR-1	21	M	75.5	183.6286	13.28211
484	T10	00903	TR-1	21	M	75.5	183.3912	12.21295
484	T9	00903	TR-1	21	M	75.5	191.1374	10.056
484	T8	00903	TR-1	21	M	75.5	195.703	11.49309
485	L4	00904	TR-1	40	M	81.65	222.6093	7.548519
485	L3	00904	TR-1	40	M	81.65	220.0122	7.250613
485	L2	00904	TR-1	40	M	81.65	218.197	7.462678
485	L1	00904	TR-1	40	M	81.65	215.0475	8.389847
485	T12	00904	TR-1	40	M	81.65	206.7839	9.180433
485	T11	00904	TR-1	40	M	81.65	204.6265	11.24759
485	T10	00904	TR-1	40	M	81.65	203.5202	9.865265
485	T9	00904	TR-1	40	M	81.65	204.7393	7.940791
486	T11	00905	TR-1	38	M	NaN	184.9474	35.17291
486	T10	00905	TR-1	38	M	NaN	215.0793	42.68707
486	T9	00905	TR-1	38	M	NaN	251.1903	36.24548
486	T8	00905	TR-1	38	M	NaN	243.058	31.30602
487	L4	00906	TR-1	24	M	NaN	192.6249	6.420697
487	L3	00906	TR-1	24	M	NaN	190.5664	5.540598
487	L2	00906	TR-1	24	M	NaN	191.7041	6.905544
487	L1	00906	TR-1	24	M	NaN	191.6208	7.7778
487	T12	00906	TR-1	24	M	NaN	190.444	9.705374
487	T11	00906	TR-1	24	M	NaN	193.102	8.92071
487	T10	00906	TR-1	24	M	NaN	194.276	8.299981
487	T9	00906	TR-1	24	M	NaN	199.1026	7.639277
487	T8	00906	TR-1	24	M	NaN	195.2146	11.37918
488	L5	00907	TR-1	31	M	95	189.3942	10.45188
488	L4	00907	TR-1	31	M	95	192.8893	11.32865
488	L3	00907	TR-1	31	M	95	198.679	10.67951
488	L2	00907	TR-1	31	M	95	197.6012	11.47767
488	L1	00907	TR-1	31	M	95	197.1196	10.96449
488	T12	00907	TR-1	31	M	95	196.497	13.1482
488	T11	00907	TR-1	31	M	95	194.9037	12.77135
488	T10	00907	TR-1	31	M	95	195.1106	14.55445
488	T9	00907	TR-1	31	M	95	204.7834	13.98297
488	T8	00907	TR-1	31	M	95	201.8893	15.52417
489	T11	00908	TR-1	31	M	NaN	111.4107	18.25636
489	T10	00908	TR-1	31	M	NaN	108.0704	15.11994
489	T9	00908	TR-1	31	M	NaN	103.9031	12.1982
489	T8	00908	TR-1	31	M	NaN	92.46927	14.55041
490	L4	00909	TR-1	40	M	NaN	167.2225	4.99065
490	L3	00909	TR-1	40	M	NaN	160.9302	6.077487
490	L2	00909	TR-1	40	M	NaN	161.1833	6.018595
490	L1	00909	TR-1	40	M	NaN	158.9983	6.8171
490	T12	00909	TR-1	40	M	NaN	156.8067	7.798789
490	T11	00909	TR-1	40	M	NaN	142.4199	7.470699
490	T10	00909	TR-1	40	M	NaN	165.2294	6.042652
491	L4	00910	TR-1	23	F	61.507	295.0658	5.174864
491	L3	00910	TR-1	23	F	61.507	296.6176	4.2533
491	L2	00910	TR-1	23	F	61.507	295.8143	5.444276
491	L1	00910	TR-1	23	F	61.507	295.6892	5.41115
491	T12	00910	TR-1	23	F	61.507	272.5789	6.399758
491	T11	00910	TR-1	23	F	61.507	259.9759	6.358645
491	T10	00910	TR-1	23	F	61.507	265.2835	5.398527
491	T9	00910	TR-1	23	F	61.507	245.3728	7.502632
492	L5	00911	TR-1	45	M	NaN	110.0543	7.580959
492	L4	00911	TR-1	45	M	NaN	111.8204	7.785958
492	L3	00911	TR-1	45	M	NaN	111.4462	8.167274
492	L2	00911	TR-1	45	M	NaN	112.4674	8.825539
492	L1	00911	TR-1	45	M	NaN	110.2772	9.034023
492	T12	00911	TR-1	45	M	NaN	108.7261	11.24038
492	T11	00911	TR-1	45	M	NaN	106.78	12.72632
492	T10	00911	TR-1	45	M	NaN	97.59252	13.11666
492	T9	00911	TR-1	45	M	NaN	92.91223	10.37153
492	T8	00911	TR-1	45	M	NaN	104.8852	8.68822
494	L4	00913	TR-1	49	M	90	245.5219	14.82997
494	L3	00913	TR-1	49	M	90	244.1356	14.68695
494	L2	00913	TR-1	49	M	90	241.4949	11.92612
494	L1	00913	TR-1	49	M	90	227.7856	12.39223
494	T12	00913	TR-1	49	M	90	220.077	15.19299
494	T11	00913	TR-1	49	M	90	212.945	19.42209
494	T10	00913	TR-1	49	M	90	203.7182	21.60396
494	T9	00913	TR-1	49	M	90	220.0143	17.21252
494	T8	00913	TR-1	49	M	90	229.1126	14.17571
495	L5	00914	TR-1	42	M	79	185.9834	8.483282
495	L4	00914	TR-1	42	M	79	183.8638	7.157056
495	L3	00914	TR-1	42	M	79	181.1642	7.250369
495	L2	00914	TR-1	42	M	79	183.2	7.969271
495	L1	00914	TR-1	42	M	79	179.8894	10.08282
495	T12	00914	TR-1	42	M	79	172.5493	9.983103
495	T11	00914	TR-1	42	M	79	175.2472	9.280437
495	T10	00914	TR-1	42	M	79	184.2274	10.24649
496	L4	00915	TR-1	32	F	75	227.0312	10.03218
496	L3	00915	TR-1	32	F	75	228.9622	8.761662
496	L2	00915	TR-1	32	F	75	231.984	9.761235
496	L1	00915	TR-1	32	F	75	227.9581	11.04842
496	T12	00915	TR-1	32	F	75	227.0448	11.60682
496	T11	00915	TR-1	32	F	75	214.1517	14.68812
496	T10	00915	TR-1	32	F	75	212.0835	16.98072
496	T9	00915	TR-1	32	F	75	232.2517	13.04566
496	T8	00915	TR-1	32	F	75	248.8108	14.67997
497	L4	00916	TR-1	50	M	91	194.4509	14.1077
497	L3	00916	TR-1	50	M	91	206.1399	8.019287
497	L2	00916	TR-1	50	M	91	207.0879	9.473233
497	L1	00916	TR-1	50	M	91	208.7237	10.51027
497	T12	00916	TR-1	50	M	91	215.9248	11.82193
497	T11	00916	TR-1	50	M	91	230.6314	12.19873
497	T10	00916	TR-1	50	M	91	241.4482	14.01828
497	T9	00916	TR-1	50	M	91	254.412	12.39381
497	T8	00916	TR-1	50	M	91	251.3522	11.55051
498	L4	00917	TR-1	23	M	NaN	137.2002	7.575704
498	L3	00917	TR-1	23	M	NaN	134.8176	6.917111
498	L2	00917	TR-1	23	M	NaN	134.861	8.05724
498	L1	00917	TR-1	23	M	NaN	133.4682	8.838049
498	T12	00917	TR-1	23	M	NaN	135.4714	9.208252
498	T11	00917	TR-1	23	M	NaN	129.5267	8.152697
499	L4	00918	TR-1	62	F	82	254.9389	11.57078
499	L3	00918	TR-1	62	F	82	252.699	12.68422
499	L2	00918	TR-1	62	F	82	248.9628	18.93315
499	L1	00918	TR-1	62	F	82	258.4837	11.99406
499	T12	00918	TR-1	62	F	82	265.5197	11.84599
499	T11	00918	TR-1	62	F	82	273.6059	11.75254
499	T10	00918	TR-1	62	F	82	289.8234	10.07903
499	T9	00918	TR-1	62	F	82	294.4698	9.668366
499	T8	00918	TR-1	62	F	82	311.3108	7.687315
500	L4	00919	TR-1	18	M	59	143.798	4.676663
500	L3	00919	TR-1	18	M	59	139.6946	3.392319
500	L2	00919	TR-1	18	M	59	134.7297	3.698766
500	L1	00919	TR-1	18	M	59	128.9088	4.553985
500	T12	00919	TR-1	18	M	59	126.2345	5.087155
500	T11	00919	TR-1	18	M	59	127.0336	5.843508
500	T10	00919	TR-1	18	M	59	128.5798	6.636113
500	T9	00919	TR-1	18	M	59	124.5961	4.480801
500	T8	00919	TR-1	18	M	59	134.5272	6.458801
501	L5	00920	TR-1	75	M	100	211.1441	11.72183
501	L4	00920	TR-1	75	M	100	205.5744	22.3758
501	L3	00920	TR-1	75	M	100	162.8445	21.88615
501	L2	00920	TR-1	75	M	100	211.8451	13.24083
501	L1	00920	TR-1	75	M	100	230.6476	11.38791
501	T12	00920	TR-1	75	M	100	234.8967	12.66211
501	T11	00920	TR-1	75	M	100	241.9359	13.88351
501	T10	00920	TR-1	75	M	100	253.465	22.70678
501	T9	00920	TR-1	75	M	100	265.8992	20.38841
501	T8	00920	TR-1	75	M	100	241.4471	24.1992
502	L4	00921	TR-1	26	M	NaN	153.1295	9.034203
502	L3	00921	TR-1	26	M	NaN	159.1848	7.768491
502	L2	00921	TR-1	26	M	NaN	162.9596	8.435171
502	L1	00921	TR-1	26	M	NaN	162.8945	9.376343
502	T12	00921	TR-1	26	M	NaN	167.6722	11.53099
502	T11	00921	TR-1	26	M	NaN	165.8603	13.44113
502	T10	00921	TR-1	26	M	NaN	164.1241	13.17684
502	T9	00921	TR-1	26	M	NaN	172.995	12.28732
502	T8	00921	TR-1	26	M	NaN	165.7024	9.037495
503	L4	00922	TR-1	58	F	109	143.245	16.66716
503	L3	00922	TR-1	58	F	109	154.7119	15.99171
503	L2	00922	TR-1	58	F	109	154.6898	16.14576
503	L1	00922	TR-1	58	F	109	158.7222	16.53698
503	T12	00922	TR-1	58	F	109	169.6785	17.06536
503	T11	00922	TR-1	58	F	109	176.2383	17.46465
503	T10	00922	TR-1	58	F	109	177.324	14.68742
503	T9	00922	TR-1	58	F	109	181.1955	13.02406
503	T8	00922	TR-1	58	F	109	174.8765	14.39605
504	L3	00923	TR-1	22	F	NaN	225.1026	8.71518
504	L2	00923	TR-1	22	F	NaN	225.6858	8.964815
504	L1	00923	TR-1	22	F	NaN	218.8913	9.637947
504	T12	00923	TR-1	22	F	NaN	215.1584	10.73085
504	T11	00923	TR-1	22	F	NaN	217.7171	11.86793
504	T10	00923	TR-1	22	F	NaN	214.8197	11.26728
504	T9	00923	TR-1	22	F	NaN	218.7082	10.68888
505	L5	00924	TR-1	53	M	102	163.0992	10.15841
505	L4	00924	TR-1	53	M	102	160.752	10.93282
505	L3	00924	TR-1	53	M	102	160.9899	10.26231
505	L2	00924	TR-1	53	M	102	156.2059	11.4159
505	L1	00924	TR-1	53	M	102	155.9601	12.86178
505	T12	00924	TR-1	53	M	102	153.2424	13.21902
505	T11	00924	TR-1	53	M	102	149.4618	15.04377
505	T10	00924	TR-1	53	M	102	145.7846	16.89423
505	T9	00924	TR-1	53	M	102	139.0026	17.18445
505	T8	00924	TR-1	53	M	102	143.817	16.74191
506	L3	00925	TR-1	40	M	81	181.3894	10.4
506	L2	00925	TR-1	40	M	81	184.833	10.9464
506	L1	00925	TR-1	40	M	81	183.8716	12.14254
506	T12	00925	TR-1	40	M	81	189.9873	13.18209
506	T11	00925	TR-1	40	M	81	206.7303	14.83374
506	T10	00925	TR-1	40	M	81	205.4359	13.92913
506	T9	00925	TR-1	40	M	81	181.6261	15.6756
506	T8	00925	TR-1	40	M	81	180.8641	15.64817
507	L4	00926	TR-1	66	F	NaN	189.5696	10.19967
507	L3	00926	TR-1	66	F	NaN	193.896	10.79829
507	L2	00926	TR-1	66	F	NaN	204.0443	10.66903
507	L1	00926	TR-1	66	F	NaN	218.0257	11.74606
507	T12	00926	TR-1	66	F	NaN	226.2234	11.60454
507	T11	00926	TR-1	66	F	NaN	225.9032	10.7941
507	T10	00926	TR-1	66	F	NaN	234.7765	10.76328
507	T9	00926	TR-1	66	F	NaN	230.8092	7.521269
508	L4	00927	TR-1	39	M	84	124.267	9.079192
508	L3	00927	TR-1	39	M	84	127.169	8.310916
508	L2	00927	TR-1	39	M	84	130.2667	9.943758
508	L1	00927	TR-1	39	M	84	130.1746	11.85293
508	T12	00927	TR-1	39	M	84	120.5246	11.99023
508	T11	00927	TR-1	39	M	84	124.7489	14.09356
508	T10	00927	TR-1	39	M	84	129.6876	11.99942
508	T9	00927	TR-1	39	M	84	137.319	8.622212
508	T8	00927	TR-1	39	M	84	136.5333	10.46155
509	L4	00928	TR-1	64	F	104	129.5932	12.76688
509	L3	00928	TR-1	64	F	104	130.7146	11.61119
509	L2	00928	TR-1	64	F	104	132.8267	12.13564
509	L1	00928	TR-1	64	F	104	130.9596	13.83041
509	T12	00928	TR-1	64	F	104	129.0833	13.61172
509	T11	00928	TR-1	64	F	104	127.3265	10.90991
509	T10	00928	TR-1	64	F	104	128.0931	7.7241
509	T9	00928	TR-1	64	F	104	126.4654	9.097893
509	T8	00928	TR-1	64	F	104	129.0413	9.402724
510	L4	00929	TR-1	40	F	NaN	158.9201	6.605088
510	L3	00929	TR-1	40	F	NaN	159.5675	7.538795
510	L2	00929	TR-1	40	F	NaN	161.3762	7.556788
510	L1	00929	TR-1	40	F	NaN	159.7046	8.225558
510	T12	00929	TR-1	40	F	NaN	161.4434	8.267186
510	T11	00929	TR-1	40	F	NaN	152.2287	10.56848
510	T10	00929	TR-1	40	F	NaN	150.797	10.27352
510	T9	00929	TR-1	40	F	NaN	159.1427	7.919689
511	L4	00930	TR-1	21	M	61	235.9413	6.893964
511	L3	00930	TR-1	21	M	61	245.3069	5.924582
511	L2	00930	TR-1	21	M	61	251.0618	7.27371
511	L1	00930	TR-1	21	M	61	246.8136	7.987509
511	T12	00930	TR-1	21	M	61	240.4861	9.328338
511	T11	00930	TR-1	21	M	61	256.87	8.512721
511	T10	00930	TR-1	21	M	61	273.3383	6.585604
511	T9	00930	TR-1	21	M	61	266.4825	10.01937
512	L4	00931	TR-1	37	M	109	124.0985	12.57406
512	L3	00931	TR-1	37	M	109	125.6161	12.90944
512	L2	00931	TR-1	37	M	109	127.2506	13.52023
512	L1	00931	TR-1	37	M	109	127.0119	12.37094
512	T12	00931	TR-1	37	M	109	127.1559	12.10581
512	T11	00931	TR-1	37	M	109	122.3881	11.65993
512	T10	00931	TR-1	37	M	109	120.4125	9.446167
512	T9	00931	TR-1	37	M	109	133.2876	8.835837
512	T8	00931	TR-1	37	M	109	115.0299	9.642103
513	L4	00932	TR-1	33	M	73	163.0143	8.626942
513	L3	00932	TR-1	33	M	73	162.5257	8.598645
513	L2	00932	TR-1	33	M	73	158.8896	9.247904
513	L1	00932	TR-1	33	M	73	162.2173	9.597465
513	T12	00932	TR-1	33	M	73	161.4213	12.48411
513	T11	00932	TR-1	33	M	73	157.7666	11.4598
513	T10	00932	TR-1	33	M	73	165.1666	9.307477
513	T9	00932	TR-1	33	M	73	170.3133	9.246357
513	T8	00932	TR-1	33	M	73	176.3662	8.992156
514	L4	00933	TR-1	35	F	76	169.5114	13.21789
514	L3	00933	TR-1	35	F	76	184.3904	11.57611
514	L2	00933	TR-1	35	F	76	183.5857	12.24221
514	L1	00933	TR-1	35	F	76	179.6342	13.01742
514	T12	00933	TR-1	35	F	76	175.2488	12.71655
514	T11	00933	TR-1	35	F	76	176.8399	15.18436
514	T10	00933	TR-1	35	F	76	179.2619	9.140233
514	T9	00933	TR-1	35	F	76	190.0292	10.69124
514	T8	00933	TR-1	35	F	76	199.7348	9.808491
516	L4	00935	TR-1	43	M	74.8	198.4516	6.441485
516	L3	00935	TR-1	43	M	74.8	193.9648	7.444345
516	L2	00935	TR-1	43	M	74.8	191.8604	7.395342
516	L1	00935	TR-1	43	M	74.8	185.7637	9.858469
516	T12	00935	TR-1	43	M	74.8	185.4096	11.57943
516	T11	00935	TR-1	43	M	74.8	202.5591	12.65428
516	T10	00935	TR-1	43	M	74.8	231.2966	10.02842
517	L4	00936	TR-1	40	M	89	112.5155	11.46847
517	L3	00936	TR-1	40	M	89	113.4561	12.17237
517	L2	00936	TR-1	40	M	89	122.8682	15.00314
517	L1	00936	TR-1	40	M	89	123.6434	16.06164
517	T12	00936	TR-1	40	M	89	126.5572	16.26386
517	T11	00936	TR-1	40	M	89	120.8947	15.2355
517	T10	00936	TR-1	40	M	89	102.7068	12.56671
517	T9	00936	TR-1	40	M	89	98.10636	10.40346
517	T8	00936	TR-1	40	M	89	105.1707	11.52782
518	L4	00487	TR-1	22	F	59	211.5963	8.469412
518	L3	00487	TR-1	22	F	59	206.4485	7.203959
518	L2	00487	TR-1	22	F	59	206.7388	8.591284
518	L1	00487	TR-1	22	F	59	195.7857	9.047558
518	T12	00487	TR-1	22	F	59	194.7293	9.838891
518	T11	00487	TR-1	22	F	59	189.0438	9.281103
518	T10	00487	TR-1	22	F	59	167.0112	7.886806
520	T11	00438	TR-1	81	M	109	214.8129	44.26799
520	T10	00438	TR-1	81	M	109	211.5306	43.24214
520	T9	00438	TR-1	81	M	109	218.7306	38.1295
520	T8	00438	TR-1	81	M	109	219.3797	36.10847
521	L4	00440	TR-1	17	F	61	157.746	15.10885
521	L3	00440	TR-1	17	F	61	175.4242	8.994802
521	L2	00440	TR-1	17	F	61	170.8626	8.684473
521	L1	00440	TR-1	17	F	61	168.6211	10.65472
521	T12	00440	TR-1	17	F	61	164.9306	12.29282
521	T11	00440	TR-1	17	F	61	157.0955	11.96216
521	T10	00440	TR-1	17	F	61	151.3381	9.425726
521	T9	00440	TR-1	17	F	61	152.5084	9.934534
521	T8	00440	TR-1	17	F	61	188.9691	10.83396
523	L5	00442	TR-1	55	M	75	149.2514	10.98203
523	L4	00442	TR-1	55	M	75	149.5058	12.11776
523	L3	00442	TR-1	55	M	75	149.1934	13.46905
523	L2	00442	TR-1	55	M	75	144.1316	19.20836
523	L1	00442	TR-1	55	M	75	142.262	19.99245
523	T12	00442	TR-1	55	M	75	137.4186	22.54715
523	T11	00442	TR-1	55	M	75	129.8838	20.30296
523	T10	00442	TR-1	55	M	75	238.1746	17.78027
523	T9	00442	TR-1	55	M	75	252.6992	13.77181
523	T8	00442	TR-1	55	M	75	231.9138	12.81235
524	L4	00443	TR-1	24	F	94	112.8138	17.43969
524	L3	00443	TR-1	24	F	94	123.5104	16.49076
524	L2	00443	TR-1	24	F	94	129.3086	14.86343
524	L1	00443	TR-1	24	F	94	127.2434	15.02299
524	T12	00443	TR-1	24	F	94	131.3121	14.73631
524	T11	00443	TR-1	24	F	94	133.7165	14.42409
524	T10	00443	TR-1	24	F	94	135.8844	12.84339
524	T9	00443	TR-1	24	F	94	147.8193	13.76938
524	T8	00443	TR-1	24	F	94	156.3717	12.46094
525	L4	00444	TR-1	16	M	60	184.3895	5.590184
525	L3	00444	TR-1	16	M	60	185.0925	4.639313
525	L2	00444	TR-1	16	M	60	185.7099	4.477582
525	L1	00444	TR-1	16	M	60	197.1122	8.909408
525	T12	00444	TR-1	16	M	60	242.0438	12.04823
525	T11	00444	TR-1	16	M	60	260.8045	10.9149
525	T10	00444	TR-1	16	M	60	270.6771	11.82303
525	T9	00444	TR-1	16	M	60	244.5225	13.69614
525	T8	00444	TR-1	16	M	60	276.8472	10.29768
527	L4	00983	TR-1	47	F	74	183.7444	25.6942
527	L3	00983	TR-1	47	F	74	187.3371	18.83411
527	L2	00983	TR-1	47	F	74	182.127	18.56938
527	L1	00983	TR-1	47	F	74	190.0974	23.48051
527	T12	00983	TR-1	47	F	74	269.9116	27.29127
527	T11	00983	TR-1	47	F	74	260.5502	27.43198
527	T10	00983	TR-1	47	F	74	262.2314	22.50839
527	T9	00983	TR-1	47	F	74	266.8897	17.21497
527	T8	00983	TR-1	47	F	74	244.1513	24.86648
528	L4	01004	TR-1	20	M	79.311	271.1133	10.38575
528	L3	01004	TR-1	20	M	79.311	279.2667	8.285551
528	L2	01004	TR-1	20	M	79.311	269.8721	8.72705
528	L1	01004	TR-1	20	M	79.311	260.8192	8.153952
528	T12	01004	TR-1	20	M	79.311	253.6544	9.712441
528	T11	01004	TR-1	20	M	79.311	255.6599	10.68322
528	T10	01004	TR-1	20	M	79.311	254.8996	11.03601
528	T9	01004	TR-1	20	M	79.311	245.1784	10.58088
528	T8	01004	TR-1	20	M	79.311	240.1077	9.744356
529	L4	01005	TR-1	52	M	78	188.6407	9.657417
529	L3	01005	TR-1	52	M	78	190.3981	11.0824
529	L2	01005	TR-1	52	M	78	184.047	12.70344
529	L1	01005	TR-1	52	M	78	182.1818	12.29651
529	T12	01005	TR-1	52	M	78	231.874	17.90234
529	T11	01005	TR-1	52	M	78	334.9333	24.89964
529	T10	01005	TR-1	52	M	78	320.2102	23.96911
529	T9	01005	TR-1	52	M	78	314.6273	16.87106
529	T8	01005	TR-1	52	M	78	323.3875	15.9845
531	L4	00937	TR-1	24	M	61	174.3435	7.504179
531	L3	00937	TR-1	24	M	61	176.6197	8.259738
531	L2	00937	TR-1	24	M	61	174.5407	7.986734
531	L1	00937	TR-1	24	M	61	182.0461	10.26266
531	T12	00937	TR-1	24	M	61	217.7677	9.7432
531	T11	00937	TR-1	24	M	61	244.7144	11.00857
531	T10	00937	TR-1	24	M	61	267.9693	14.16698
531	T9	00937	TR-1	24	M	61	194.6255	13.42063
532	L4	00938	TR-1	53	M	68	146.4308	8.492951
532	L3	00938	TR-1	53	M	68	148.4188	9.219664
532	L2	00938	TR-1	53	M	68	151.9552	9.529366
532	L1	00938	TR-1	53	M	68	146.9551	12.58255
532	T12	00938	TR-1	53	M	68	143.352	10.76175
532	T11	00938	TR-1	53	M	68	146.4247	8.903865
532	T10	00938	TR-1	53	M	68	158.9345	8.452514
532	T9	00938	TR-1	53	M	68	157.3882	6.764035
532	T8	00938	TR-1	53	M	68	172.8837	10.66144
533	L4	00939	TR-1	41	F	50	146.7941	22.27391
533	L3	00939	TR-1	41	F	50	164.1494	5.765238
533	L2	00939	TR-1	41	F	50	162.4296	5.751489
533	L1	00939	TR-1	41	F	50	156.4175	7.791908
533	T12	00939	TR-1	41	F	50	151.1488	8.437764
533	T11	00939	TR-1	41	F	50	150.3108	8.6604
533	T10	00939	TR-1	41	F	50	156.8444	7.293504
533	T9	00939	TR-1	41	F	50	154.4095	8.798392
533	T8	00939	TR-1	41	F	50	161.3405	6.489762
534	L4	00940	TR-1	39	M	77	260.1305	6.821414
534	L3	00940	TR-1	39	M	77	279.2201	7.318396
534	L2	00940	TR-1	39	M	77	299.3892	6.981898
534	L1	00940	TR-1	39	M	77	285.3691	8.982458
534	T12	00940	TR-1	39	M	77	262.0552	11.00284
534	T11	00940	TR-1	39	M	77	244.8367	10.92773
534	T10	00940	TR-1	39	M	77	238.6135	9.147117
535	L4	00941	TR-1	19	F	80	188.0602	11.91314
535	L3	00941	TR-1	19	F	80	192.3664	11.68343
535	L2	00941	TR-1	19	F	80	197.2555	9.864665
535	L1	00941	TR-1	19	F	80	197.3336	9.537041
535	T12	00941	TR-1	19	F	80	197.5378	10.45875
535	T11	00941	TR-1	19	F	80	200.2771	12.03006
535	T10	00941	TR-1	19	F	80	202.0337	10.91198
535	T9	00941	TR-1	19	F	80	202.6528	10.02221
535	T8	00941	TR-1	19	F	80	216.9961	12.06206
536	L4	00942	TR-1	29	F	174.6	133.5944	37.95895
536	L3	00942	TR-1	29	F	174.6	135.4701	33.81544
536	L2	00942	TR-1	29	F	174.6	133.7034	29.92397
536	L1	00942	TR-1	29	F	174.6	131.1242	33.24855
536	T12	00942	TR-1	29	F	174.6	131.3319	36.25696
536	T11	00942	TR-1	29	F	174.6	128.854	32.99113
536	T10	00942	TR-1	29	F	174.6	120.6655	20.91189
536	T9	00942	TR-1	29	F	174.6	123.8152	17.07314
536	T8	00942	TR-1	29	F	174.6	94.4868	18.16504
537	L4	00943	TR-1	24	M	100	131.1419	9.302216
537	L3	00943	TR-1	24	M	100	128.8182	10.83001
537	L2	00943	TR-1	24	M	100	128.2252	11.67897
537	L1	00943	TR-1	24	M	100	130.5604	12.69229
537	T12	00943	TR-1	24	M	100	124.5393	14.9469
537	T11	00943	TR-1	24	M	100	126.9198	16.57631
537	T10	00943	TR-1	24	M	100	119.9344	15.45835
537	T9	00943	TR-1	24	M	100	96.595	11.89041
537	T8	00943	TR-1	24	M	100	115.2978	15.67598
539	L4	00945	TR-1	31	M	91	145.811	12.3462
539	L3	00945	TR-1	31	M	91	154.4648	9.748219
539	L2	00945	TR-1	31	M	91	153.8714	9.569538
539	L1	00945	TR-1	31	M	91	161.2651	12.35513
539	T12	00945	TR-1	31	M	91	165.5715	12.64722
539	T11	00945	TR-1	31	M	91	169.9665	13.68192
539	T10	00945	TR-1	31	M	91	174.271	12.80152
539	T9	00945	TR-1	31	M	91	175.334	8.97253
539	T8	00945	TR-1	31	M	91	167.5272	8.34803
540	L5	00946	TR-1	43	M	NaN	156.218	13.0775
540	L4	00946	TR-1	43	M	NaN	170.8463	7.843857
540	L3	00946	TR-1	43	M	NaN	183.5254	7.914518
540	L2	00946	TR-1	43	M	NaN	181.0275	8.762861
540	L1	00946	TR-1	43	M	NaN	190.6515	11.05986
540	T12	00946	TR-1	43	M	NaN	193.7454	12.42753
540	T11	00946	TR-1	43	M	NaN	192.918	12.54916
540	T10	00946	TR-1	43	M	NaN	213.0987	10.27321
540	T9	00946	TR-1	43	M	NaN	205.8044	12.68439
541	L4	00948	TR-1	35	F	81	151.5925	16.52625
541	L3	00948	TR-1	35	F	81	150.4065	15.32812
541	L2	00948	TR-1	35	F	81	149.6556	14.20487
541	L1	00948	TR-1	35	F	81	152.1052	13.65853
541	T12	00948	TR-1	35	F	81	150.6275	15.61817
541	T11	00948	TR-1	35	F	81	152.8952	17.18803
541	T10	00948	TR-1	35	F	81	157.6263	16.98175
541	T9	00948	TR-1	35	F	81	158.9987	16.82547
541	T8	00948	TR-1	35	F	81	165.0036	14.79015
543	L4	00950	TR-1	18	M	NaN	182.2107	5.1189
543	L3	00950	TR-1	18	M	NaN	180.7794	5.858117
543	L2	00950	TR-1	18	M	NaN	179.7562	6.222793
543	L1	00950	TR-1	18	M	NaN	176.9631	7.836497
543	T12	00950	TR-1	18	M	NaN	176.0336	8.46368
543	T11	00950	TR-1	18	M	NaN	175.6345	8.970061
543	T10	00950	TR-1	18	M	NaN	177.3955	8.966144
543	T9	00950	TR-1	18	M	NaN	181.0655	11.29929
543	T8	00950	TR-1	18	M	NaN	185.7269	6.495421
544	L4	00951	TR-1	20	M	75	157.5703	6.260579
544	L3	00951	TR-1	20	M	75	161.8163	6.131452
544	L2	00951	TR-1	20	M	75	160.4494	7.805956
544	L1	00951	TR-1	20	M	75	158.9866	10.36916
544	T12	00951	TR-1	20	M	75	154.0122	10.55853
544	T11	00951	TR-1	20	M	75	146.2363	10.8419
544	T10	00951	TR-1	20	M	75	151.9765	8.672353
544	T9	00951	TR-1	20	M	75	155.0868	12.20138
544	T8	00951	TR-1	20	M	75	167.1575	12.04548
545	L5	00952	TR-1	18	M	65	153.1235	8.215454
545	L4	00952	TR-1	18	M	65	169.5405	6.92968
545	L3	00952	TR-1	18	M	65	164.8087	7.192939
545	L2	00952	TR-1	18	M	65	174.8599	8.172585
545	L1	00952	TR-1	18	M	65	174.3473	9.545712
545	T12	00952	TR-1	18	M	65	177.5967	9.659849
545	T11	00952	TR-1	18	M	65	187.0495	11.07483
545	T10	00952	TR-1	18	M	65	194.1437	11.58992
545	T9	00952	TR-1	18	M	65	211.8323	12.50833
545	T8	00952	TR-1	18	M	65	184.6329	11.40593
556	L4	01131	TR-1	51	F	83	192.5707	12.38425
556	L3	01131	TR-1	51	F	83	200.7972	13.21634
556	L2	01131	TR-1	51	F	83	201.9384	11.28623
556	L1	01131	TR-1	51	F	83	203.9483	11.92956
556	T12	01131	TR-1	51	F	83	206.1135	14.8931
556	T11	01131	TR-1	51	F	83	369.7806	24.50473
556	T10	01131	TR-1	51	F	83	385.6629	21.435
556	T9	01131	TR-1	51	F	83	384.9066	21.8576
556	T8	01131	TR-1	51	F	83	416.4519	22.59023
558	L4	00265	TR-1	24	F	84	190.238	8.42011
558	L3	00265	TR-1	24	F	84	195.0105	7.063576
558	L2	00265	TR-1	24	F	84	195.8831	8.172442
558	L1	00265	TR-1	24	F	84	188.4593	9.688735
558	T12	00265	TR-1	24	F	84	189.9783	10.04073
558	T11	00265	TR-1	24	F	84	232.3567	15.84584
558	T10	00265	TR-1	24	F	84	229.9627	15.43097
558	T9	00265	TR-1	24	F	84	233.375	15.02289
558	T8	00265	TR-1	24	F	84	232.3892	14.30553
560	T10	00260	TR-1	23	F	168	158.7107	30.28669
560	T9	00260	TR-1	23	F	168	188.7217	27.80698
560	T8	00260	TR-1	23	F	168	193.5007	20.44415
561	L4	00262	TR-1	16	F	47	304.5575	3.819881
561	L3	00262	TR-1	16	F	47	303.5096	4.18334
561	L2	00262	TR-1	16	F	47	303.6535	5.064092
561	L1	00262	TR-1	16	F	47	318.355	8.17488
561	T12	00262	TR-1	16	F	47	464.515	9.75465
561	T11	00262	TR-1	16	F	47	455.6052	8.190296
561	T10	00262	TR-1	16	F	47	455.3698	9.163009
561	T9	00262	TR-1	16	F	47	454.5239	12.50226
561	T8	00262	TR-1	16	F	47	451.9438	15.83045
562	L5	00261	TR-1	83	F	68	223.7237	12.48248
562	L4	00261	TR-1	83	F	68	228.6507	10.212
562	L3	00261	TR-1	83	F	68	227.5461	8.651579
562	L2	00261	TR-1	83	F	68	226.5967	6.123733
562	L1	00261	TR-1	83	F	68	227.2678	7.160724
562	T12	00261	TR-1	83	F	68	237.8607	10.71445
562	T11	00261	TR-1	83	F	68	278.3128	11.43373
562	T10	00261	TR-1	83	F	68	267.4352	13.96498
562	T9	00261	TR-1	83	F	68	255.7481	15.38721
562	T8	00261	TR-1	83	F	68	257.7755	10.96812
563	L5	01255	TR-1	76	F	67	208.5399	21.1407
563	L4	01255	TR-1	76	F	67	212.6077	11.83907
563	L3	01255	TR-1	76	F	67	208.4917	9.144431
563	L2	01255	TR-1	76	F	67	212.1128	10.03756
563	L1	01255	TR-1	76	F	67	204.4681	9.027699
563	T12	01255	TR-1	76	F	67	241.7956	19.61621
563	T11	01255	TR-1	76	F	67	324.7874	22.90448
563	T10	01255	TR-1	76	F	67	304.7226	22.69344
563	T9	01255	TR-1	76	F	67	303.3206	21.39716
563	T8	01255	TR-1	76	F	67	294.2358	19.4211
565	L4	01134	TR-1	70	M	77	160.2516	12.36287
565	L3	01134	TR-1	70	M	77	165.7751	12.59176
565	L2	01134	TR-1	70	M	77	160.6611	12.04821
565	L1	01134	TR-1	70	M	77	166.041	13.89743
565	T12	01134	TR-1	70	M	77	192.5025	17.25904
565	T11	01134	TR-1	70	M	77	287.9291	23.17419
565	T10	01134	TR-1	70	M	77	285.2765	22.55158
565	T9	01134	TR-1	70	M	77	278.6018	21.16211
565	T8	01134	TR-1	70	M	77	293.036	18.28956
566	L4	00953	TR-1	22	M	66	221.2387	6.800595
566	L3	00953	TR-1	22	M	66	220.0622	6.844583
566	L2	00953	TR-1	22	M	66	217.4703	6.996453
566	L1	00953	TR-1	22	M	66	211.5962	8.0725
566	T12	00953	TR-1	22	M	66	206.1996	10.03437
566	T11	00953	TR-1	22	M	66	201.1724	10.42301
566	T10	00953	TR-1	22	M	66	201.3853	9.48584
566	T9	00953	TR-1	22	M	66	219.2203	11.01214
567	L4	00954	TR-1	32	F	NaN	41.3684	9.19252
567	L3	00954	TR-1	32	F	NaN	43.33892	7.924774
567	L2	00954	TR-1	32	F	NaN	42.24785	9.383299
567	L1	00954	TR-1	32	F	NaN	42.54726	9.473134
567	T12	00954	TR-1	32	F	NaN	40.19268	10.27095
567	T11	00954	TR-1	32	F	NaN	37.58109	10.2286
567	T10	00954	TR-1	32	F	NaN	23.59949	7.996139
568	L4	00955	TR-1	51	M	110	158.2583	7.863117
568	L3	00955	TR-1	51	M	110	164.8497	7.719064
568	L2	00955	TR-1	51	M	110	168.0229	8.154773
568	L1	00955	TR-1	51	M	110	165.3951	8.030761
568	T12	00955	TR-1	51	M	110	159.1241	7.955284
568	T11	00955	TR-1	51	M	110	158.9744	8.225852
568	T10	00955	TR-1	51	M	110	155.6033	8.556738
568	T9	00955	TR-1	51	M	110	172.379	10.31637
568	T8	00955	TR-1	51	M	110	286.2051	11.17412
569	L5	00956	TR-1	85	M	70	231.1307	16.55524
569	L4	00956	TR-1	85	M	70	235.3249	13.02137
569	L3	00956	TR-1	85	M	70	241.5892	13.16245
569	L2	00956	TR-1	85	M	70	237.6363	15.01997
569	L1	00956	TR-1	85	M	70	231.6059	16.25028
569	T12	00956	TR-1	85	M	70	238.5532	15.20582
569	T11	00956	TR-1	85	M	70	245.7031	17.31409
569	T10	00956	TR-1	85	M	70	254.8664	15.48567
569	T9	00956	TR-1	85	M	70	281.0783	16.68948
570	L4	00957	TR-1	46	F	55	245.8758	13.20544
570	L3	00957	TR-1	46	F	55	259.0425	6.102731
570	L2	00957	TR-1	46	F	55	257.2948	6.503984
570	L1	00957	TR-1	46	F	55	256.9434	7.412325
570	T12	00957	TR-1	46	F	55	262.7192	7.046941
570	T11	00957	TR-1	46	F	55	267.2924	8.077312
570	T10	00957	TR-1	46	F	55	264.1461	7.390174
570	T9	00957	TR-1	46	F	55	275.5307	8.3795
571	L4	00958	TR-1	74	M	116	184.1681	18.6802
571	L3	00958	TR-1	74	M	116	181.632	14.34758
571	L2	00958	TR-1	74	M	116	191.8008	14.09761
571	L1	00958	TR-1	74	M	116	200.2975	15.36943
571	T12	00958	TR-1	74	M	116	217.4177	16.06824
571	T11	00958	TR-1	74	M	116	225.0942	15.5889
571	T10	00958	TR-1	74	M	116	238.2759	16.27208
571	T9	00958	TR-1	74	M	116	229.8083	23.22311
571	T8	00958	TR-1	74	M	116	228.8577	21.62685
572	L4	00959	TR-1	50	M	NaN	42.98305	8.577627
572	L3	00959	TR-1	50	M	NaN	39.09806	9.601745
572	L2	00959	TR-1	50	M	NaN	40.28362	10.97826
572	L1	00959	TR-1	50	M	NaN	38.92924	12.09094
572	T12	00959	TR-1	50	M	NaN	40.24201	13.49294
572	T11	00959	TR-1	50	M	NaN	36.91386	12.62627
572	T10	00959	TR-1	50	M	NaN	23.95799	10.36733
572	T9	00959	TR-1	50	M	NaN	19.76325	8.656807
572	T8	00959	TR-1	50	M	NaN	37.2725	9.457459
573	L4	00960	TR-1	24	F	57	232.9171	6.943327
573	L3	00960	TR-1	24	F	57	234.2239	5.2902
573	L2	00960	TR-1	24	F	57	232.5679	6.174296
573	L1	00960	TR-1	24	F	57	225.1579	7.747793
573	T12	00960	TR-1	24	F	57	222.4969	8.281028
573	T11	00960	TR-1	24	F	57	222.4226	8.7908
573	T10	00960	TR-1	24	F	57	230.0635	9.07092
573	T9	00960	TR-1	24	F	57	236.4335	9.428195
573	T8	00960	TR-1	24	F	57	234.9823	7.943644
574	L4	00961	TR-1	21	F	54	211.629	7.076334
574	L3	00961	TR-1	21	F	54	199.8653	9.91104
574	L2	00961	TR-1	21	F	54	206.2617	7.327575
574	L1	00961	TR-1	21	F	54	199.8232	7.894204
574	T12	00961	TR-1	21	F	54	200.5141	8.649639
574	T11	00961	TR-1	21	F	54	201.343	10.01892
574	T10	00961	TR-1	21	F	54	208.677	10.07112
574	T9	00961	TR-1	21	F	54	235.9926	8.718679
574	T8	00961	TR-1	21	F	54	208.5099	18.53643
575	L4	00962	TR-1	46	M	85	164.2981	8.146718
575	L3	00962	TR-1	46	M	85	165.4761	7.560366
575	L2	00962	TR-1	46	M	85	161.552	7.507857
575	L1	00962	TR-1	46	M	85	162.7102	8.252374
575	T12	00962	TR-1	46	M	85	158.3699	9.317824
575	T11	00962	TR-1	46	M	85	161.5799	11.04346
575	T10	00962	TR-1	46	M	85	167.2196	11.48859
575	T9	00962	TR-1	46	M	85	186.9345	9.426214
575	T8	00962	TR-1	46	M	85	207.3326	8.433804
579	L4	00966	TR-1	56	F	113	137.4553	12.00134
579	L3	00966	TR-1	56	F	113	138.6283	13.34407
579	L2	00966	TR-1	56	F	113	139.487	13.13915
579	L1	00966	TR-1	56	F	113	136.5741	11.50742
579	T12	00966	TR-1	56	F	113	138.2273	12.57341
579	T11	00966	TR-1	56	F	113	138.7244	12.59233
579	T10	00966	TR-1	56	F	113	137.9144	12.17965
579	T9	00966	TR-1	56	F	113	134.0502	10.08242
579	T8	00966	TR-1	56	F	113	130.4942	8.632216
580	L4	00967	TR-1	30	M	NaN	153.3697	13.64333
580	L3	00967	TR-1	30	M	NaN	150.8801	14.21977
580	L2	00967	TR-1	30	M	NaN	154.7807	12.86566
580	L1	00967	TR-1	30	M	NaN	149.7096	15.69182
580	T12	00967	TR-1	30	M	NaN	144.9298	19.11105
580	T11	00967	TR-1	30	M	NaN	156.162	15.22678
580	T10	00967	TR-1	30	M	NaN	155.2833	20.815
580	T9	00967	TR-1	30	M	NaN	148.2544	27.44776
580	T8	00967	TR-1	30	M	NaN	150.2269	18.88897
583	L4	00970	TR-1	29	M	85	140.3765	5.97459
583	L3	00970	TR-1	29	M	85	149.1932	5.97338
583	L2	00970	TR-1	29	M	85	146.5801	6.927696
583	L1	00970	TR-1	29	M	85	138.1803	8.71643
583	T12	00970	TR-1	29	M	85	130.4845	10.38037
583	T11	00970	TR-1	29	M	85	126.7881	10.73741
583	T10	00970	TR-1	29	M	85	124.0803	7.900538
583	T9	00970	TR-1	29	M	85	101.1414	11.14235
584	L4	00971	TR-1	40	M	NaN	145.5429	8.030399
584	L3	00971	TR-1	40	M	NaN	151.316	7.508459
584	L2	00971	TR-1	40	M	NaN	148.4443	8.61287
584	L1	00971	TR-1	40	M	NaN	144.6303	9.059988
584	T12	00971	TR-1	40	M	NaN	144.6287	7.401342
585	L4	00972	TR-1	50	M	113	150.8065	12.10397
585	L3	00972	TR-1	50	M	113	151.7948	11.66782
585	L2	00972	TR-1	50	M	113	152.636	11.40766
585	L1	00972	TR-1	50	M	113	150.737	11.44792
585	T12	00972	TR-1	50	M	113	153.7188	11.77045
585	T11	00972	TR-1	50	M	113	146.7647	12.52307
585	T10	00972	TR-1	50	M	113	154.1785	8.255698
585	T9	00972	TR-1	50	M	113	134.973	8.380127
585	T8	00972	TR-1	50	M	113	144.5784	9.637428
586	L4	00973	TR-1	22	F	108	130.7743	23.01408
586	L3	00973	TR-1	22	F	108	141.7387	20.89181
586	L2	00973	TR-1	22	F	108	143.4777	20.26328
586	L1	00973	TR-1	22	F	108	139.7377	21.09288
586	T12	00973	TR-1	22	F	108	142.7613	20.25559
586	T11	00973	TR-1	22	F	108	144.7831	21.05981
586	T10	00973	TR-1	22	F	108	135.153	20.84532
586	T9	00973	TR-1	22	F	108	134.1706	17.19449
586	T8	00973	TR-1	22	F	108	132.8339	13.17664
587	L4	00975	TR-1	33	F	118	109.8628	21.22382
587	L3	00975	TR-1	33	F	118	113.682	21.43029
587	L2	00975	TR-1	33	F	118	118.8789	24.03344
587	L1	00975	TR-1	33	F	118	116.6685	27.25854
587	T12	00975	TR-1	33	F	118	122.006	24.83908
587	T11	00975	TR-1	33	F	118	121.722	26.82195
587	T10	00975	TR-1	33	F	118	120.8352	24.45527
587	T9	00975	TR-1	33	F	118	121.6694	29.96097
587	T8	00975	TR-1	33	F	118	141.4374	20.24742
592	L5	00984	TR-1	63	M	NaN	160.1718	9.410523
592	L4	00984	TR-1	63	M	NaN	160.1355	10.24876
592	L3	00984	TR-1	63	M	NaN	161.4694	10.66333
592	L2	00984	TR-1	63	M	NaN	162.315	11.82266
592	L1	00984	TR-1	63	M	NaN	158.09	12.52692
592	T12	00984	TR-1	63	M	NaN	163.0376	13.03261
592	T11	00984	TR-1	63	M	NaN	160.3784	13.75824
592	T10	00984	TR-1	63	M	NaN	157.2843	13.43469
592	T9	00984	TR-1	63	M	NaN	157.3607	11.36345
592	T8	00984	TR-1	63	M	NaN	158.6306	10.25883
594	L4	00989	TR-1	35	M	72.6	164.8383	6.196116
594	L3	00989	TR-1	35	M	72.6	166.5035	6.686398
594	L2	00989	TR-1	35	M	72.6	157.9425	7.063598
594	L1	00989	TR-1	35	M	72.6	150.8052	8.858354
594	T12	00989	TR-1	35	M	72.6	144.0317	10.44934
594	T11	00989	TR-1	35	M	72.6	146.3043	9.761526
594	T10	00989	TR-1	35	M	72.6	161.0444	6.669531
594	T9	00989	TR-1	35	M	72.6	168.7109	7.63318
596	L4	00991	TR-1	60	F	63	218.7168	8.871367
596	L3	00991	TR-1	60	F	63	223.4031	9.303445
596	L2	00991	TR-1	60	F	63	223.7714	9.885621
596	L1	00991	TR-1	60	F	63	219.82	10.3971
596	T12	00991	TR-1	60	F	63	216.3639	11.46293
596	T11	00991	TR-1	60	F	63	205.8896	11.52719
596	T10	00991	TR-1	60	F	63	222.4894	12.41998
596	T9	00991	TR-1	60	F	63	229.8582	10.19388
596	T8	00991	TR-1	60	F	63	232.0126	10.25271
598	L4	00993	TR-1	51	M	79.379	150.6977	8.303982
598	L3	00993	TR-1	51	M	79.379	152.9606	8.238873
[truncated: 61,503 more rows]
